# Supplementary material for: Reversible Silencing of Cytomegalovirus Genomes by Type I Interferon Governs Virus Latency
Source: PLoS Pathog. 2014 Feb 20;10(2):e1003962. doi: 10.1371/journal.ppat.1003962 (PMC3930589; doi:10.1371/journal.ppat.1003962)
Supplement: Table S1 — Regulation of viral genes in IFNβ-treated LSECs. Normalised counts of MCMV genes expressed in non-treated (− IFN) and treated (+ IFN) LSECs (stimulated with 500 U/mL IFN for 24 h) after 1 hpi. The presented numbers represent RPKM (Reads per kilo base per million), to normalise the reads for the length of the gene. (XLSX) [file ppat.1003962.s006.xlsx]

## Sheet: Tabelle1
Table S1: Regulation of viral genes in IFNβ-treated LSECs.
Normalised counts of MCMV genes expressed in non-treated (- IFN) and treated (+ IFN) LSECs (stimulated with 500 U/mL IFN for 24 h) after 1 hpi. The presented numbers
represent RPKM (Reads per kilo base per million), to normalise the reads for the length of the gene.
	Gene	Gene description	- IFN β	- IFN β	+ IFN β	+ IFN β
	MuHV1_gp114	ie1/3 exon1	75.2931	43.262	5.22345	1.7665
	MuHV1_gp115	ie1	256.817	44.8044	9.22913	4.38164
	MuHV1_gp120	US22 (GF2); ie2	345.637	361.861	63.1785	9.33823
	MuHV1_gpM122Ex5	UL122 (IE2); ie3	492.215	1453.53	213.91	93.9735
	MuHV1_gpm123Ex3	ie1/3 exon3	22.5634	32.441	3.22824	1.97943
	MuHV1_gpm123Ex4	ie1 exon4	3218.99	3327.05	534.917	85.6796
	MuHV1_gpm132Ex2	ie1/3 exon2	30.2774	76.5546	2.24772	0.727039
	MuHV1_gp001	hypothetical protein	0	0.0214731	0	0
	MuHV1_gp002	Glycoprotein family m02	0.876611	0.148793	0	0
	MuHV1_gp003	Glycoprotein family m02	0.457601	0.589911	0.0911958	0
	MuHV1_gp004	Glycoprotein family m02	0.508789	0.0690365	0.0653066	0
	MuHV1_gp005		0.214188	0.290597	0.0658409	0
	MuHV1_gp006		0.320904	0.133481	0.216343	0
	MuHV1_gp007		0.0767104	0.0187728	0.0253245	0
	MuHV1_gp008	Glycoprotein family m02	0.207581	0.0732639	0.016472	0
	MuHV1_gp009		0.101712	0.0581168	0	0
	MuHV1_gp010	Glycoprotein family m02	0.132668	0.143385	0	0
	MuHV1_gp011		0.30274	0.121477	0.0487906	0
	MuHV1_gp012	Glycoprotein family m02	0.578945	0.0731501	0	0
	MuHV1_gp013		0.0325695	0	0.104332	0
	MuHV1_gp014		0.172094	0	0.157572	0
	MuHV1_gp015	Glycoprotein family m02	0.483572	0.253376	0.110039	0
	MuHV1_gp016	Glycoprotein family m02	0.417416	0.0919574	0	0
	MuHV1_gp017		0.427306	0.147022	0.0352715	0
	MuHV1_gp018	hypothetical protein	1.41048	1.88479	0.0985671	0
	MuHV1_gp019		0.0596226	0.211286	0	0
	MuHV1_gp020	hypothetical protein	1.09923	0.254163	0.0484007	0
	MuHV1_gp021	hypothetical protein	0.437054	0.835028	0.137111	0
	MuHV1_gp022	hypothetical protein	1.83239	0.247174	0	0
	MuHV1_gp023	UL23 (GF2) P	0.95312	0.511409	0.602391	0
	MuHV1_gp024		0.0557883	0.135518	0	0
	MuHV1_gp025	UL24 (GF2)	0.0380139	0.852093	0	0
	MuHV1_gp026	UL25 (GF1)	1.39095	4.10379	0	0
	MuHV1_gp027	UL23 (GF2)	3.45893	1.83641	0.335732	0
	MuHV1_gp028	UL23 (GF2)	2.31625	1.08944	0.0248216	0
	MuHV1_gp029	US22 (GF2)	0.165643	1.1913	0.462503	0
	MuHV1_gp030	US22 (GF2)	0.220567	0.216547	0.636475	0
	MuHV1_gp031	UL26	0.153445	0.340452	0.0371095	0
	MuHV1_gp032	UL27	1.81185	1.28022	0.0844149	0
	MuHV1_gp033	UL28	0.34977	0.105078	0.0536749	0
	MuHV1_gp034	hypothetical protein	5.28418	0.311954	0.0619555	0
	MuHV1_gp035	hypothetical protein	1.10756	0.159455	0.134403	0
	MuHV1_gp036	hypothetical protein	0.117523	0.5349	0.116579	0
	MuHV1_gp037	UL31	0.657853	1.11026	0.0735211	0
	MuHV1_gp038	UL32 (pp150)	3.46018	3.49912	0.0546488	0.0659443
	MuHV1_gp039	UL34	1.21454	3.15453	0.101508	0
	MuHV1_gp040	UL35 (GF1)	0.668408	2.49937	0.0706379	0
	MuHV1_gp041	UL37	0.625291	3.68035	0.0177191	0
	MuHV1_gp042	UL38 (72)	0.540089	3.80328	0.0667984	0
	MuHV1_gp043	hypothetical protein	1.02975	1.49133	0.17444	0
	MuHV1_gp044	hypothetical protein	1.26155	0.593088	0.0505723	0
	MuHV1_gp045		0.498932	0.214832	0.148408	0
	MuHV1_gp046	Possible glycoprotein	0.168744	2.84772	1.0193	0
	MuHV1_gp047	UL43 P	1.3804	1.27644	0.103335	0
	MuHV1_gp048	UL44 (DPAP)	0.76196	8.33904	0.188789	0.0341183
	MuHV1_gp049	UL45 (RRL)	1.0401	1.4582	0.0575502	0
	MuHV1_gp050	hypothetical protein	1.62319	0.664218	0.075671	0
	MuHV1_gp051	UL46	0.709621	0.983391	0.0402121	0
	MuHV1_gp052	hypothetical protein	0.624838	0.401534	0	0
	MuHV1_gp053	hypothetical protein	0.67727	1.46147	0.0392206	0
	MuHV1_gp054	UL49	0.970976	19.0013	0.0672877	0
	MuHV1_gp055	UL50	0.388117	2.10306	0.188827	0
	MuHV1_gp056	UL51	0.866472	1.08645	0	0
	MuHV1_gp057	UL52	0.644692	2.53581	0.0331701	0
	MuHV1_gp058	UL53	0.449789	0.738166	0.0241114	0
	MuHV1_gp059	UL55 (gB)	0.64188	0.621395	0.196292	0.334099
	MuHV1_gp060	UL56 (NM)	2.08344	3.5302	0.240232	0.0432277
	MuHV1_gp061		0.7195	0.850784	0.505584	0
	MuHV1_gp062	hypothetical protein	23.5625	2.31366	0.255534	0.0507166
	MuHV1_gp063	UL69	11.951	16.1894	0.0494338	0
	MuHV1_gp064	hypothetical protein	0.609098	1.3823	0.0516166	0
	MuHV1_gp065	UL70 (HP) (34)	8.24648	27.7554	0.253245	0
	MuHV1_gp066	UL71	2.56146	12.8642	0.0940368	0
	MuHV1_gp067	UL73	3.43812	45.4666	0.200359	0
	MuHV1_gp068	UL73	0.92016	7.71017	0	0
	MuHV1_gp069	UL74 P	23.7599	68.9124	0.234539	0
	MuHV1_gp070	UL75 (gH)	14.5016	55.5797	0.148408	0.0212699
	MuHV1_gp071	UL76	11.5797	1.53895	0.26247	0.127585
	MuHV1_gp072	UL77	19.7415	29.6388	0.0732353	0.0467475
	MuHV1_gp073	UL78	4.79992	24.7467	0.187383	0.0187316
	MuHV1_gp074	UL79	0.250837	0.153116	0	0
	MuHV1_gp075	UL80 (AP)	0.280045	0.980394	0.0424709	0
	MuHV1_gp076	UL82 (pp71)	0.587906	0.91543	0.0205537	0
	MuHV1_gp077	UL83 (pp65)	1.89872	24.1269	0.125384	0
	MuHV1_gp078	UL84	0.675392	5.73013	0.120026	0.035905
	MuHV1_gp079	UL85	1.0763	0.343503	0.0790573	0
	MuHV1_gp080	UL87	1.0403	1.47957	0.265505	0
	MuHV1_gp081	UL88	1.36203	0.263208	0.126972	0
	MuHV1_gp082	Potential MGP	4.67971	0.858751	0.0566978	0
	MuHV1_gp083	UL91	0.0150286	0.327883	0	0
	MuHV1_gp084	UL92	0.49515	0.290634	0.0730437	0
	MuHV1_gp085	UL93	0.722984	0.356063	0.105896	0
	MuHV1_gp086	MuHV1_gp086	0.860146	0.454761	0.0540857	0.032885
	MuHV1_gp087	34.0 UL89 (CHS)	1.84687	0.492211	0.123751	0
	MuHV1_gp088	UL95	0.218008	1.19369	0	0
	MuHV1_gp089		0.18889	0.140372	0	0
	MuHV1_gp090	UL97 (PK)	0.223768	0.38202	0.0341377	0
	MuHV1_gp091	UL98 (DNase)	2.87196	0.352909	0.0865422	0
	MuHV1_gp092	UL99 (pp28)	1.45716	0.604515	0	0
	MuHV1_gp093	UL100 (gM)	0.397408	0.577604	0.107601	0
	MuHV1_gp094	UL102 (HP)	0.380004	3.41734	0.0746563	0
	MuHV1_gp095	UL103 (85)	0.44363	0.470569	0.00693579	0
	MuHV1_gp096	UL104	0.477972	1.34683	0.114616	0
	MuHV1_gp097	UL105 (Hel)	0.635501	1.45911	0.217131	0.0360802
	MuHV1_gp098		0.028236	0.130029	0.0221521	0
	MuHV1_gp099		0.0685662	0.0136878	0.156832	0
	MuHV1_gp100		0	0.158344	0	0
	MuHV1_gp101	UL114 (UNG)	0.147608	2.73505	0.110044	0
	MuHV1_gp102	UL115 (gL)	0.521687	1.54743	0.0303083	0
	MuHV1_gp103	UL116	1.73487	3.39045	0.467901	0.0365429
	MuHV1_gp104	hypothetical protein	3.82245	2.26764	0.102757	0
	MuHV1_gp105	hypothetical protein	0.434169	2.14069	0	0
	MuHV1_gp106	putative glycoprotein	0.362589	2.336	0.0276867	0
	MuHV1_gp107	Putative glycoprotein	1.78789	2.35284	0.0201259	0
	MuHV1_gp108	hypothetical protein	1.43634	1.77977	0.0445598	0
	MuHV1_gp109	hypothetical protein	3.52754	1.76478	0.240996	0.0423759
	MuHV1_gp110		0	0.192525	0.013809	0
	MuHV1_gp111	hypothetical protein	0.57145	0.44872	0.0663282	0
	MuHV1_gp112	hypothetical protein	0.359378	0.702321	0.0277767	0
	MuHV1_gp113	UL121 P	36.3549	23.9019	0.722738	0.313603
	MuHV1_gp116	hypothetical protein	27.6286	133.706	61.1086	18.5999
	MuHV1_gp117	hypothetical protein	2.23238	1.3038	0.0288519	0
	MuHV1_gp118	hypothetical protein	83.7661	312.219	38.8445	13.8701
	MuHV1_gp119	hypothetical protein	29.2132	131.901	14.7997	12.7828
	MuHV1_gp121	hypothetical protein	39.6765	32.7893	2.4294	6.97806
	MuHV1_gp122	hypothetical protein, MCK-2	316.786	109.348	20.8272	12.0221
	MuHV1_gp123	hypothetical protein	68.6181	177.968	2.26951	3.96649
	MuHV1_gp124	hypothetical protein	11.4116	13.2268	0.556273	0.124715
	MuHV1_gp125	hypothetical protein	0.658051	7.53692	0.0997552	0.0630275
	MuHV1_gp126	UL39	1.06846	16.5452	0.343034	0.0369944
	MuHV1_gp127	hypothetical protein	1.79928	26.5068	0.527957	0
	MuHV1_gp128	Putative glycoprotein	6.09713	0.699612	0	0
	MuHV1_gp129	fcr1 Fc receptor glycoprotein	5.21496	12.3528	0.964457	0
	MuHV1_gp130	US22 (GF2)	0.277416	2.49056	0.0801261	0
	MuHV1_gp131	US23 (GF2)	1.76481	1.97425	0	0
	MuHV1_gp132	US24 (GF2)	0.192124	1.17808	0	0.21781
	MuHV1_gp133	US26 (GF2)	0.193943	0.689866	0.17607	0
	MuHV1_gp134	US23 (GF2)	0.189985	4.6515	0	0.10152
	MuHV1_gp135	MHC class I homolog	1.56923	0.631025	0.74234	0
	MuHV1_gp136	Member of MGP family m145	0.566775	7.02805	0	0
	MuHV1_gp137	Member of MGP family m145	0.768599	0.833884	0.0264663	0
	MuHV1_gp138	Possible multiple membrane spanning protein	0.287868	1.47431	0	0
	MuHV1_gp139	hypothetical protein	0.725071	0.367312	0.269003	0
	MuHV1_gp140	hypothetical protein	0.506661	1.82575	0.185118	0
	MuHV1_gp141	Member of MGP family m145	0.990326	2.51048	0	0
	MuHV1_gp142	Member of MGP family m145	0.239733	6.70129	0	0.0786638
	MuHV1_gp143	Member of MGP family m145	1.3383	44.4804	0	0
	MuHV1_gp144	Member of MGP family m145	0.420471	0.874618	0	0
	MuHV1_gp145	Threonine-serine-rich glycoprotein of MGP family m145	1.98812	2.80385	0	0
	MuHV1_gp146	Member of MGP family m145	0.408807	2.30817	0.13835	0
	MuHV1_gp147	hypothetical protein	0.410588	0.682761	0.18191	0
	MuHV1_gp148	Member of MGP family m145	0.604082	1.40124	0.117549	0
	MuHV1_gp149	Member of MGP family m145	1.11609	5.80925	0.116616	0
	MuHV1_gp150	Putative membrane glycoprotein	1.00366	28.6079	0.0296768	0
	MuHV1_gp151	Putative membrane glycoprotein	2.09361	7.65909	0.0441657	0
	MuHV1_gp152	Putative membrane glycoprotein	2.21736	2.52671	0.0630721	0
	MuHV1_gp153	Putative membrane glycoprotein anchor	2.455	5.31295	0.0214587	0
	MuHV1_gp154	Putative membrane glycoprotein	3.38056	9.50875	0.200359	0.195006
	MuHV1_gp155	Putative membrane glycoprotein	0.775444	5.1912	0.029392	0.151727
	MuHV1_gp156	Putative membrane glycoprotein	1.51792	3.45111	0	0.0139512
	MuHV1_gp157	Putative membrane glycoprotein	48.4697	70.9807	0.080196	0.239852
	MuHV1_gp158	Putative membrane glycoprotein	55.73	90.7919	2.60777	0.507135
	MuHV1_gp159	hypothetical protein	0.58506	19.1661	0.0411672	0
	MuHV1_gp160	hypothetical protein	2.13578	9.77228	0.111419	0
	MuHV1_gp161	hypothetical protein	0.268656	0.284611	0.0408151	0
	MuHV1_gpM112		4.80894	28.6569	0.102642	0
	MuHV1_gpM113		5.12832	76.6056	0.574513	0.0892275
	MuHV1_gpM89Ex2	Conserved herpesvirus spliced gene	1.37948	1.34595	0	0.312473
