# Supplementary material for: Reversible Silencing of Cytomegalovirus Genomes by Type I Interferon Governs Virus Latency
Source: PLoS Pathog. 2014 Feb 20;10(2):e1003962. doi: 10.1371/journal.ppat.1003962 (PMC3930589; doi:10.1371/journal.ppat.1003962)
Supplement: Table S2 — Regulation of cellular genes in IFNβ-treated LSECs. Normalised counts of cellular genes expressed in non-treated (− IFN) and treated (+ IFN) LSECs (stimulated with 500 U/mL IFN for 24 h). The presented numbers represent RPKM (Reads per kilo base per million), to normalise the reads for the length of the gene. (XLSX) [file ppat.1003962.s007.xlsx]

## Sheet: Tabelle1
Table S2: Regulation of cellular genes in IFNβ-treated LSECs.
Normalised counts of cellular genes expressed in non-treated (- IFN) and treated (+ IFN) LSECs (stimulated with 500 U/mL IFN for 24 h). The presented numbers
represent RPKM (Reads per kilo base per million), to normalise the reads for the length of the gene.
	Gene	Gene Symbol	Gene function	- IFN β	- IFN β	+ IFN β	+ IFN β
	ENSMUSG00000026222	Sp100	nucleus	31.8449	25.659	75.8842	67.5952
	ENSMUSG00000002307	Daxx	negative regulation of transcription, DNA-dependent	15.1565	15.8113	68.6394	97.341
	ENSMUSG00000036986	Pml	negative regulation of transcription, DNA-dependent	7.89574	6.51644	21.6715	22.0545
	ENSMUSG00000000001	Gnai3	G-protein coupled receptor signaling pathway	17.8873	22.5004	19.9368	22.3127
	ENSMUSG00000000003	Pbsn	extracellular region	0	0	0	0
	ENSMUSG00000000028	Cdc45	cell cycle	2.37188	1.77611	7.22324	7.53257
	ENSMUSG00000000031	H19		0.162184	0.18976	0.0356185	0.0301793
	ENSMUSG00000000037	Scml2	regulation of transcription, DNA-dependent	0.395514	0.272786	0.402307	0.604273
	ENSMUSG00000000049	Apoh		0.522962	0.783207	0.459406	0.389252
	ENSMUSG00000000056	Narf	biological_process	5.47847	5.70694	4.11406	5.0643
	ENSMUSG00000000058	Cav2	negative regulation of cell proliferation	1.93892	1.56962	1.74931	1.44318
	ENSMUSG00000000078	Klf6	positive regulation of transcription from RNA polymerase II promoter	146.076	162.633	115.544	188.553
	ENSMUSG00000000085	Scmh1	negative regulation of transcription, DNA-dependent	6.65651	5.52177	4.84961	4.50956
	ENSMUSG00000000088	Cox5a	membrane	3.34241	4.06714	7.34051	4.47809
	ENSMUSG00000000093	Tbx2	negative regulation of transcription, DNA-dependent	1.71729	1.01208	0.726358	0.520756
	ENSMUSG00000000094	Tbx4	morphogenesis of an epithelium	0	0.116289	0.0363796	0.0616485
	ENSMUSG00000000103	Zfy2	regulation of transcription, DNA-dependent	0	0	0.0719453	0
	ENSMUSG00000000120	Ngfr	skin development	0.0669257	0.062644	0	0
	ENSMUSG00000000125	Wnt3	Wnt receptor signaling pathway	0.149952	0.0701793	0	0.0558063
	ENSMUSG00000000126	Wnt9a	Wnt receptor signaling pathway	12.7583	15.4266	6.00079	7.31728
	ENSMUSG00000000127	Fer	cell adhesion	18.1112	15.5398	14.0283	11.7774
	ENSMUSG00000000131	Xpo6	intracellular protein transport	5.49079	5.40808	5.57967	4.12575
	ENSMUSG00000000134	Tfe3	regulation of transcription, DNA-dependent	6.50925	6.96022	5.267	5.6594
	ENSMUSG00000000142	Axin2	termination of G-protein coupled receptor signaling pathway	2.95124	3.74184	0.329964	0.718912
	ENSMUSG00000000148	Baat1	response to ionizing radiation	1.49037	1.87137	0.957986	0.960507
	ENSMUSG00000000149	Gna12	G-protein coupled receptor signaling pathway	6.41817	5.45686	4.41656	5.09566
	ENSMUSG00000000154	Slc22a18	transmembrane transport	0.238086	0.148569	0.0697172	0.0590709
	ENSMUSG00000000157	Itgb2l	cell adhesion	0	0	0	0
	ENSMUSG00000000159	Igsf5	cell-cell adhesion	0	0	0	0
	ENSMUSG00000000167	Pih1d2	biological_process	0.233097	0.13091	0.0819074	0.1041
	ENSMUSG00000000168	Dlat	metabolic process	2.17178	2.03283	2.49487	1.42998
	ENSMUSG00000000171	Sdhd	transport	6.27188	8.72208	8.81546	7.60266
	ENSMUSG00000000182	Fgf23	cell differentiation	0	0.476012	0.111686	0.189261
	ENSMUSG00000000183	Fgf6	multicellular organismal development	0	0	0	0
	ENSMUSG00000000184	Ccnd2	response to estradiol stimulus	19.2964	24.499	22.3885	27.3102
	ENSMUSG00000000194	Gpr107	biological_process	9.88666	9.06062	7.06699	6.2956
	ENSMUSG00000000197	Nalcn	ion transport	0.915935	0.53214	0.24971	0.282104
	ENSMUSG00000000202	Btbd17	biological_process	0.0240737	0	0	0
	ENSMUSG00000000204	Slfn4	ATP binding	0.05447	0	2.24896	2.45287
	ENSMUSG00000000214	Th	visual perception	0	0	0	0
	ENSMUSG00000000215	Ins2	lipid catabolic process	0	0	0	0
	ENSMUSG00000000216	Scnn1g	ion transport	0	0	0	0
	ENSMUSG00000000223	Drp2	plasma membrane	0.114997	0.0538198	0.319901	0.156924
	ENSMUSG00000000244	Tspan32	biological_process	0.132411	0.154924	0.116319	0.0739171
	ENSMUSG00000000247	Lhx2	nervous system development	4.37256	4.14273	4.02854	4.16747
	ENSMUSG00000000248	Clec2g	negative regulation of osteoclast differentiation	0.0917732	0.0859019	0.12093	0.478162
	ENSMUSG00000000253	Gmpr	oxidation-reduction process	12.3795	8.79794	4.43057	3.41273
	ENSMUSG00000000263	Glra1	transport	0.132544	0.186096	0.0582178	0
	ENSMUSG00000000266	Mid2	cytoplasm	2.38829	1.98279	1.7879	1.73129
	ENSMUSG00000000275	Trim25	innate immune response	21.017	21.0645	52.9895	70.595
	ENSMUSG00000000276	Dgke	activation of protein kinase C activity by G-protein coupled receptor protein signaling pathway	4.2587	4.75052	2.37689	3.13409
	ENSMUSG00000000278	Scpep1	proteolysis	7.2544	8.0588	13.6559	11.4519
	ENSMUSG00000000282	Mnt	regulation of apoptotic process	28.3296	34.7778	28.9224	22.1062
	ENSMUSG00000000290	Itgb2	cell adhesion	1.08856	0.879973	1.73867	1.62048
	ENSMUSG00000000295	Hddc2	biological_process	0.734616	1.25389	0.493494	0.675447
	ENSMUSG00000000296	Tpd52l1	positive regulation of JNK cascade	2.69843	3.87289	3.63475	4.41871
	ENSMUSG00000000301	Pemt	phospholipid metabolic process	0.363076	0.611726	0.574113	0.756688
	ENSMUSG00000000303	Cdh1	homophilic cell adhesion	1.97045	1.96211	3.68293	2.46522
	ENSMUSG00000000305	Cdh4	cell adhesion	0	0.0795204	0.0746309	0.0632343
	ENSMUSG00000000308	Ckmt1	mitochondrion	0	0.10692	0.0334486	0.0283408
	ENSMUSG00000000317	Bcl6b	negative regulation of transcription from RNA polymerase II promoter	0.328605	0.871483	0.481116	0.326118
	ENSMUSG00000000318	Clec10a	integral to membrane	0	0	0	0
	ENSMUSG00000000320	Alox12	anti-apoptosis	0.733977	0.932384	0.184222	0.507293
	ENSMUSG00000000325	Arvcf	cell adhesion	3.83422	3.45942	3.1599	2.30959
	ENSMUSG00000000326	Comt	neurotransmitter catabolic process	10.3012	9.58546	11.0189	7.84784
	ENSMUSG00000000339	Rtcd1	RNA processing	3.15459	5.74593	3.89468	5.71143
	ENSMUSG00000000340	Dbt	metabolic process	3.98838	2.22683	3.93394	2.70823
	ENSMUSG00000000346	Dazap2	transcription factor complex	40.6544	42.0468	33.9501	42.8683
	ENSMUSG00000000355	Mcts1	biological_process	2.50576	0.811886	1.43927	1.43469
	ENSMUSG00000000359	Rem1	biological_process	5.35406	6.07647	3.0572	3.28774
	ENSMUSG00000000365	Rnf17	multicellular organismal development	0.894246	0.627776	0.471341	0.465925
	ENSMUSG00000000374	Trappc10	biological_process	10.6907	9.45079	7.38472	9.55557
	ENSMUSG00000000378	Ccm2	inner ear development	3.1351	4.29175	3.64918	4.63789
	ENSMUSG00000000381	Wap	extracellular region	0.260889	0.122099	0	0.291278
	ENSMUSG00000000384	Tbrg4	cellular respiration	10.7893	10.9592	8.22232	8.56274
	ENSMUSG00000000385	Tmprss2	proteolysis	1.60613	2.18673	9.94071	20.9209
	ENSMUSG00000000386	Mx1	innate immune response	4.23436	4.70906	138.147	167.915
	ENSMUSG00000000392	Fap	proteolysis	0.826025	1.05152	1.3642	1.64774
	ENSMUSG00000000394	Gcg	negative regulation of apoptotic process	0	0	0.104271	0
	ENSMUSG00000000399	Ndufa9	transport	9.07153	9.14432	8.58207	8.44017
	ENSMUSG00000000402	Egfl6	cell adhesion	0	0	0	0
	ENSMUSG00000000409	Lck	cell surface receptor signaling pathway	0.0981388	0.22965	0.258636	0.474805
	ENSMUSG00000000411	Tssk3	intracellular signal transduction	0.360353	0.337299	0.474839	0
	ENSMUSG00000000416	Cttnbp2	brain development	0	0	0	0.00997386
	ENSMUSG00000000420	Galnt1	protein O-linked glycosylation	4.19556	4.67863	3.73117	5.2433
	ENSMUSG00000000435	Myf5	positive regulation of transcription from RNA polymerase II promoter	0	0	0	0
	ENSMUSG00000000439	Mkrn2	biological_process	6.47205	6.3535	5.89351	4.99354
	ENSMUSG00000000440	Pparg	negative regulation of transcription, DNA-dependent	3.48729	3.80821	2.5529	2.50914
	ENSMUSG00000000441	Raf1	intracellular signal transduction	12.7649	12.7269	11.5562	11.088
	ENSMUSG00000000486	Sept1	cell cycle	0.289731	0.0451992	0.16968	0.0718845
	ENSMUSG00000000489	Pdgfb	negative regulation of transcription, DNA-dependent	4.26793	5.10457	3.05494	3.17671
	ENSMUSG00000000530	Acvrl1	negative regulation of cell proliferation	1.27876	1.19695	1.00191	0.746013
	ENSMUSG00000000531	Grasp	signal transduction	1.26025	2.35925	1.61032	2.89938
	ENSMUSG00000000532	Acvr1b	cell surface receptor signaling pathway	3.51886	3.29373	2.41115	3.4573
	ENSMUSG00000000538	Tom1l2	intracellular protein transport	5.13803	4.07879	3.97083	2.83196
	ENSMUSG00000000544	Gpa33	plasma membrane	0	0	0	0
	ENSMUSG00000000552	Zfp385a	intracellular	5.40576	4.94992	3.8713	4.06736
	ENSMUSG00000000555	Itga5	cell adhesion	16.0632	18.3878	15.7766	20.11
	ENSMUSG00000000560	Gabra2	transport	0	0	0	0
	ENSMUSG00000000561	Wdr77	regulation of transcription from RNA polymerase II promoter	3.49795	4.01829	2.60144	2.75153
	ENSMUSG00000000562	Adora3	G-protein coupled receptor signaling pathway	0	0	0.169349	0
	ENSMUSG00000000563	Atp5f1	ion transport	3.85402	4.0296	4.57421	4.42502
	ENSMUSG00000000567	Sox9	somatic stem cell maintenance	0.194827	0.0911812	0.171149	0.290028
	ENSMUSG00000000568	Hnrnpd	regulation of transcription, DNA-dependent	13.8217	13.7009	17.9321	15.7188
	ENSMUSG00000000579	Dynlt1c	transport	1.43416	1.24652	0.989893	1.2708
	ENSMUSG00000000581	C1d	negative regulation of transcription, DNA-dependent	1.11145	1.41865	1.50895	1.16571
	ENSMUSG00000000594	Gm2a	lipid metabolic process	12.9088	12.1876	10.8491	11.7712
	ENSMUSG00000000600	Krit1	cytoskeleton	11.4132	11.2614	11.7823	9.5502
	ENSMUSG00000000605	Clcn4-2	ion transport	10.7402	11.7157	6.60449	8.11719
	ENSMUSG00000000606	Vmn2r88	integral to membrane	0	0.0449826	0	0
	ENSMUSG00000000617	Grm6	G-protein coupled receptor signaling pathway	0	0	0	0
	ENSMUSG00000000627	Sema4f	nervous system development	1.85174	2.1272	1.92246	1.97346
	ENSMUSG00000000628	Hk2	carbohydrate metabolic process	12.3418	15.896	18.5227	18.2223
	ENSMUSG00000000631	Myo18a	actomyosin structure organization	5.69696	5.02385	6.20346	4.66986
	ENSMUSG00000000632	Sez6	regulation of excitatory postsynaptic membrane potential	0.0948298	0.221907	0.16661	0.0882299
	ENSMUSG00000000673	Haao	oxidation-reduction process	0.754914	0.353308	0.331584	0
	ENSMUSG00000000682	Cd52	plasma membrane	0.494199	0.308388	0.144713	0
	ENSMUSG00000000686	Abhd15	biological_process	1.43556	1.2853	1.31593	0.696861
	ENSMUSG00000000690	Hoxb6	regulation of transcription, DNA-dependent	19.1749	16.7763	18.3496	13.2914
	ENSMUSG00000000693	Loxl3	oxidation-reduction process	21.1067	16.4197	26.2467	18.0842
	ENSMUSG00000000701	Tcl1b5		0	0	0	0
	ENSMUSG00000000706	Btn1a1	integral to membrane	0.158035	0.0986164	0.0925528	0.0392097
	ENSMUSG00000000708	Kat2b	positive regulation of transcription from RNA polymerase II promoter	7.19333	6.09722	9.68932	11.2735
	ENSMUSG00000000711	Rab5b	signal transduction	7.06593	9.68217	7.35906	10.7355
	ENSMUSG00000000724	Cryba1	visual perception	2.17304	2.03402	1.49396	1.54712
	ENSMUSG00000000730	Dnmt3l	negative regulation of transcription, DNA-dependent	0	0.0487735	0.0457745	0
	ENSMUSG00000000731	Aire	positive regulation of transcription from RNA polymerase II promoter	0.215304	0	0.378276	0.160255
	ENSMUSG00000000732	Icosl	signal transduction	0.162298	0.30383	0.213861	0.422808
	ENSMUSG00000000738	Spg7	cell adhesion	2.52637	1.92985	1.98976	1.79398
	ENSMUSG00000000739	Sult5a1	biological_process	0	0	0.0658641	0
	ENSMUSG00000000740	Rpl13	translation	12.5785	11.3737	6.16859	10.3623
	ENSMUSG00000000743	Chmp1a	negative regulation of transcription, DNA-dependent	9.27876	9.14225	6.54234	7.0427
	ENSMUSG00000000751	Rpa1	DNA repair	18.8148	18.4225	20.1103	18.306
	ENSMUSG00000000753	Serpinf1	kidney development	1.13431	0.868698	0.905871	0.652408
	ENSMUSG00000000759	Tubgcp3	biological_process	4.9313	4.87513	5.56508	6.21369
	ENSMUSG00000000766	Oprm1	G-protein coupled receptor signaling pathway	0	0	0.0177842	0
	ENSMUSG00000000776	Polr3d	positive regulation of innate immune response	65.2822	70.3768	46.0765	61.5765
	ENSMUSG00000000782	Tcf7	Wnt receptor signaling pathway	1.50814	2.22892	1.46431	1.59519
	ENSMUSG00000000787	Ddx3x	cytoplasm	87.3353	98.9529	70.7145	86.8253
	ENSMUSG00000000791	Il12rb1	peptidyl-tyrosine phosphorylation	0.35345	0	0.517492	0.219234
	ENSMUSG00000000792	Slc5a5	transport	0.236297	0.0737266	0.345967	0.527644
	ENSMUSG00000000794	Kcnn3	potassium ion transport	0.0632199	0	0	0.047056
	ENSMUSG00000000804	Usp32	ubiquitin-dependent protein catabolic process	11.7357	11.3987	9.76587	10.5283
	ENSMUSG00000000805	Car4	organ development	0	0	0	0
	ENSMUSG00000000811	Txnrd3	cell redox homeostasis	2.52095	2.20743	0.642942	1.69481
	ENSMUSG00000000817	Fasl	signal transduction	0	0.158205	0.0742389	0.251609
	ENSMUSG00000000823	Znf512b	biological_process	8.68821	9.7168	7.99649	7.57248
	ENSMUSG00000000826	Dnajc5	protein folding	6.9877	7.98915	6.1525	7.30292
	ENSMUSG00000000827	Tpd52l2	biological_process	5.23996	5.07933	2.66655	3.57205
	ENSMUSG00000000838	Fmr1	central nervous system development	9.80575	8.83227	14.6397	16.0446
	ENSMUSG00000000861	Bcl11a	regulation of transcription, DNA-dependent	0.0129609	0	0	0
	ENSMUSG00000000869	Il4	negative regulation of transcription, DNA-dependent	0.162527	0	0.28555	0.362918
	ENSMUSG00000000876	Pxmp4	biological_process	2.2459	2.2993	3.26771	2.97767
	ENSMUSG00000000881	Dlg3	cytoplasm	6.96662	7.74678	6.77511	7.47349
	ENSMUSG00000000884	Gnb1l	social behavior	0.41913	0.294236	0.506265	0.29247
	ENSMUSG00000000889	Dbh	locomotory behavior	0	0	0	0.0570489
	ENSMUSG00000000901	Mmp11	proteolysis	6.13602	5.95043	2.91368	2.4276
	ENSMUSG00000000902	Smarcb1	nervous system development	4.21938	3.6087	2.8926	2.79573
	ENSMUSG00000000903	Vpreb3	protein binding	0	0	0	0
	ENSMUSG00000000915	Hip1r	receptor-mediated endocytosis	2.6212	2.92955	3.84919	3.46523
	ENSMUSG00000000916	Nsun5	biological_process	4.3804	4.66086	4.14405	4.68164
	ENSMUSG00000000934	Top1mt	DNA topological change	1.81786	1.92844	1.38401	1.44328
	ENSMUSG00000000938	Hoxa10	regulation of transcription, DNA-dependent	3.23322	3.16912	2.7331	2.27034
	ENSMUSG00000000942	Hoxa4	regulation of transcription, DNA-dependent	14.039	14.474	8.84747	8.10218
	ENSMUSG00000000948	Snrpn	nucleus	0.734812	0.589544	0.553295	0.234402
	ENSMUSG00000000957	Mmp14	regulation of transcription, DNA-dependent	90.1369	100.164	64.9843	69.801
	ENSMUSG00000000958	Slc7a7	transport	1.21917	1.04607	1.16025	1.13432
	ENSMUSG00000000959	Oxa1l	aerobic respiration	8.73722	7.75229	8.55485	7.65493
	ENSMUSG00000000976	Heatr6	biological_process	4.67543	4.98634	4.8291	4.09167
	ENSMUSG00000000982	Ccl3	positive regulation of transcription from RNA polymerase II promoter	0	0	0	0
	ENSMUSG00000000983	Expi	extracellular region	0	0.118027	0	0
	ENSMUSG00000001014	Icam4	cell-cell adhesion	0	0.952024	0	0
	ENSMUSG00000001016	Ilf2	transcription, DNA-dependent	22.9106	21.6637	23.4122	24.7093
	ENSMUSG00000001017	2500003M10Rik	biological_process	7.18011	7.83079	6.78105	7.76772
	ENSMUSG00000001018	Snapin	synaptic transmission	6.85182	6.58838	5.80024	5.33178
	ENSMUSG00000001020	S100a4	calcium ion binding	33.4165	29.1718	26.4655	25.0015
	ENSMUSG00000001021	S100a3	calcium ion binding	0.323913	0.30319	1.42274	1.20548
	ENSMUSG00000001023	S100a5	nucleus	0.79117	1.11083	0.34751	0.883328
	ENSMUSG00000001025	S100a6	ion transmembrane transport	54.5291	50.44	50.4382	66.8496
	ENSMUSG00000001027	Scn4a	ion transport	0.0327547	0	0.028774	0.0731402
	ENSMUSG00000001029	Icam2	cell-cell adhesion	0.152834	0.214584	0.0671299	0.170636
	ENSMUSG00000001034	Mapk7	protein phosphorylation	3.37587	3.39838	3.2174	2.69052
	ENSMUSG00000001036	Epn2	in utero embryonic development	10.2041	10.0494	8.90904	6.52346
	ENSMUSG00000001039	B9d1	smoothened signaling pathway	5.89525	4.37641	3.03585	2.34529
	ENSMUSG00000001052	Sec24b	intracellular protein transport	20.7684	19.5282	21.5238	15.1946
	ENSMUSG00000001053	N4bp3	biological_process	2.78465	4.34416	3.57526	3.45446
	ENSMUSG00000001054	Rmnd5b	biological_process	5.82492	5.26206	4.22451	4.68851
	ENSMUSG00000001056	Nhp2	biological_process	8.90549	9.56159	7.59311	7.70082
	ENSMUSG00000001062	1300018I17Rik	biological_process	2.90007	2.8021	2.81472	2.24563
	ENSMUSG00000001065	Zfp276	regulation of transcription, DNA-dependent	3.80036	4.57643	4.61388	4.94226
	ENSMUSG00000001076	C1ql4	biological_process	0.263874	0	0.463611	0.982037
	ENSMUSG00000001082	Mfsd10	transmembrane transport	2.04094	2.00243	2.54895	1.66554
	ENSMUSG00000001089	Luzp1	biological_process	29.0405	28.8762	26.0312	24.7996
	ENSMUSG00000001095	Slc13a2	ion transport	0.0956161	0	0	0
	ENSMUSG00000001098	Kctd10	biological_process	38.5862	43.3347	35.6729	39.6884
	ENSMUSG00000001100	Poldip2	mitochondrion morphogenesis	7.84165	8.3158	4.77826	6.57895
	ENSMUSG00000001103	Sebox	biological_process	0.278086	0.69412	0	0.206986
	ENSMUSG00000001105	Ift20	cell projection organization	10.8807	12.8683	4.71459	9.19315
	ENSMUSG00000001119	Col6a1	cell adhesion	90.8966	95.3505	99.1664	74.5019
	ENSMUSG00000001120	Pcbp3	cytoplasm	1.32214	0.948795	1.31633	0.918495
	ENSMUSG00000001123	Lgals9	heterophilic cell-cell adhesion	10.4413	9.90539	44.0646	50.306
	ENSMUSG00000001127	Araf	intracellular signal transduction	8.97219	7.12573	7.10556	4.43527
	ENSMUSG00000001128	Cfp	complement activation, alternative pathway	3.50977	3.28523	3.97836	2.19105
	ENSMUSG00000001131	Timp1	negative regulation of apoptotic process	10.4982	14.3498	25.1784	20.4653
	ENSMUSG00000001134	Uxt	protein folding	2.73686	3.58647	1.76312	2.44453
	ENSMUSG00000001138	Cnnm3	biological_process	2.60036	3.18819	2.25216	2.20811
	ENSMUSG00000001143	Lman2l	protein transport	3.85464	3.52477	3.98528	2.207
	ENSMUSG00000001150	Mcm3ap	cytoplasm	10.1991	10.3551	9.68922	9.446
	ENSMUSG00000001151	Pcnt	neuron migration	11.0785	10.5755	18.4022	15.2976
	ENSMUSG00000001155	Ftcd	cytoskeleton organization	0.662719	0.225571	0.476328	0.13453
	ENSMUSG00000001156	Mxd1	cytoplasm	5.54057	5.51023	5.86674	6.77509
	ENSMUSG00000001157	Gmcl1	regulation of transcription, DNA-dependent	2.1139	1.83026	2.27482	1.61276
	ENSMUSG00000001158	Snrnp27	biological_process	7.19101	6.34633	6.40733	5.88767
	ENSMUSG00000001166	Oas1c	biological_process	0.686387	0.899464	2.69327	2.41823
	ENSMUSG00000001168	Oas1h	biological_process	1.60745	2.77164	6.98614	15.428
	ENSMUSG00000001173	Ocrl	signal transduction	3.08164	2.66738	2.60525	1.91145
	ENSMUSG00000001175	Calm1	response to calcium ion	26.1785	27.515	21.5645	28.0469
	ENSMUSG00000001211	Agpat3	metabolic process	7.45227	6.82006	7.0572	6.47395
	ENSMUSG00000001225	Slc26a3	transport	0	0.0263579	0.0742117	0
	ENSMUSG00000001227	Sema6b	nervous system development	0.28995	0.16284	0.20377	0.302143
	ENSMUSG00000001228	Uhrf1	cell cycle	2.65137	2.56312	5.61288	6.40571
	ENSMUSG00000001229	Dpp9	proteolysis	5.59486	5.73305	6.20832	5.65479
	ENSMUSG00000001240	Ramp2	G-protein coupled receptor signaling pathway	3.69462	4.11147	4.1111	3.11665
	ENSMUSG00000001247	Lsr	embryo development	8.19818	8.6539	5.80879	5.58987
	ENSMUSG00000001248	Gramd1a	biological_process	7.65029	8.77003	9.89204	8.38147
	ENSMUSG00000001249	Hpn	negative regulation of epithelial cell proliferation	0.164792	0.154249	0.180956	0.0306645
	ENSMUSG00000001260	Gabrg1	transport	0	0.0428742	0	0
	ENSMUSG00000001270	Ckb	brain development	1.40435	1.89873	1.23368	0.929148
	ENSMUSG00000001280	Sp1	positive regulation of transcription from RNA polymerase II promoter	33.3768	35.9277	27.5849	28.9836
	ENSMUSG00000001281	Itgb7	cell adhesion	1.15685	1.16018	0.871077	0.799563
	ENSMUSG00000001285	Myg1	biological_process	4.28761	3.38737	2.76443	3.33775
	ENSMUSG00000001288	Rarg	positive regulation of transcription from RNA polymerase II promoter	18.0017	18.6499	16.0655	16.5052
	ENSMUSG00000001289	Pfdn5	negative regulation of transcription, DNA-dependent	4.56338	5.32286	6.84578	7.00227
	ENSMUSG00000001300	Efnb2	cell adhesion	44.5748	54.4214	44.3941	56.6299
	ENSMUSG00000001305	Rrp15	biological_process	7.55254	5.78867	5.62505	5.33637
	ENSMUSG00000001313	Rnd2	signal transduction	5.5169	4.88731	5.10606	7.69941
	ENSMUSG00000001323	Srr	brain development	3.24787	4.10856	2.53083	3.10528
	ENSMUSG00000001333	Sync	intermediate filament-based process	4.64669	4.8611	2.94142	2.44139
	ENSMUSG00000001334	Fndc5	biological_process	0.250408	0.937552	0.439952	0.434897
	ENSMUSG00000001348	Acp5	defense response to Gram-positive bacterium	0.143068	0	0	0.106489
	ENSMUSG00000001349	Cnn1	actomyosin structure organization	1.55828	2.55253	1.11224	1.88478
	ENSMUSG00000001366	Fbxo9	biological_process	1.66517	1.55864	1.27033	1.30466
	ENSMUSG00000001376	Ccdc132	biological_process	1.99351	1.7742	1.34931	1.07029
	ENSMUSG00000001379	Apbb3	negative regulation of apoptotic process	9.06391	9.00773	5.11164	8.0791
	ENSMUSG00000001380	Hars	tRNA aminoacylation for protein translation	9.05326	11.2988	10.8079	12.0948
	ENSMUSG00000001383	Zmat2	biological_process	9.80953	12.4339	10.8615	13.9184
	ENSMUSG00000001403	Ube2c	cell cycle	7.63772	8.54782	20.0556	24.9643
	ENSMUSG00000001415	Smg5	nuclear-transcribed mRNA catabolic process, nonsense-mediated decay	15.6102	18.1066	13.9409	16.9846
	ENSMUSG00000001416	Cct3	protein folding	13.129	12.7738	11.7208	13.3319
	ENSMUSG00000001417	Rhbg	transport	0.191232	0.0894989	0.335984	0.142338
	ENSMUSG00000001418	0610031J06Rik	regulation of RNA biosynthetic process	2.96845	3.77597	3.54379	4.47563
	ENSMUSG00000001419	Mef2d	chondrocyte differentiation	19.9897	23.3487	20.1384	18.1553
	ENSMUSG00000001420	Tmem79	biological_process	0.565367	1.22122	0.802293	0.744519
	ENSMUSG00000001424	Snd1		26.0625	24.4714	21.6788	15.5595
	ENSMUSG00000001435	Col18a1	cell adhesion	1.15179	0.885587	0.957612	0.826687
	ENSMUSG00000001436	Slc19a1	transport	1.25649	1.51214	0.709579	0.757095
	ENSMUSG00000001440	Kpnb1	protein import into nucleus	31.8139	33.7511	33.1209	34.43
	ENSMUSG00000001441	Npepps	proteolysis	12.9938	10.7296	9.02926	7.74539
	ENSMUSG00000001444	Tbx21	regulation of transcription, DNA-dependent	0	0	0	0
	ENSMUSG00000001445	Mrpl10	translation	5.447	7.54581	6.41194	4.54084
	ENSMUSG00000001467	Cyp51	oxidation-reduction process	19.0063	19.5018	11.7932	20.0204
	ENSMUSG00000001472	Tcf25	negative regulation of transcription from RNA polymerase II promoter	50.1316	51.2514	45.0769	43.9282
	ENSMUSG00000001473	Tubb6	microtubule-based movement	39.2471	49.8826	64.2272	72.5916
	ENSMUSG00000001482	Def8	biological_process	2.90507	2.03941	2.00971	2.21636
	ENSMUSG00000001493	Meox1	positive regulation of transcription from RNA polymerase II promoter	0	0	0	0.0770467
	ENSMUSG00000001494	Sost	positive regulation of transcription, DNA-dependent	0	0.104488	0	0
	ENSMUSG00000001496	Nkx2-1	phospholipid metabolic process	0	0	0	0
	ENSMUSG00000001497	Pax9	negative regulation of transcription, DNA-dependent	0.342226	0.416431	0.450953	0.48398
	ENSMUSG00000001504	Irx2	regulation of transcription, DNA-dependent	0.312883	0.322152	0.302344	0.256174
	ENSMUSG00000001506	Col1a1	skin development	121.036	121.569	77.8896	57.1825
	ENSMUSG00000001507	Itga3	cell adhesion	29.0652	24.0335	25.4572	18.9617
	ENSMUSG00000001508	Sgca	cellular membrane organization	0.523357	0.0816458	0.153251	0.0649244
	ENSMUSG00000001510	Dlx3	regulation of transcription, DNA-dependent	6.90916	9.1686	8.60485	7.61632
	ENSMUSG00000001517	Foxm1	positive regulation of transcription from RNA polymerase II promoter	6.16449	6.17081	12.4602	14.806
	ENSMUSG00000001518	Itfg2	biological_process	6.28371	6.0124	4.56324	3.78326
	ENSMUSG00000001520	Nrip2	negative regulation of transcription from RNA polymerase II promoter	8.08729	6.30825	5.82929	4.47608
	ENSMUSG00000001521	Tulp3	multicellular organismal development	4.53418	4.24409	3.06187	2.73205
	ENSMUSG00000001524	Gtf2h4	regulation of transcription, DNA-dependent	0.688436	1.05138	0.6366	0.88999
	ENSMUSG00000001525	Tubb5	protein folding	71.3854	76.3453	82.5023	81.3707
	ENSMUSG00000001542	Ell2	regulation of transcription, DNA-dependent	12.7107	12.0159	12.8325	12.6615
	ENSMUSG00000001552	Jup	cell adhesion	11.2525	12.9578	11.6842	10.5795
	ENSMUSG00000001555	Fkbp10	protein folding	20.8068	22.3681	17.4638	14.1836
	ENSMUSG00000001558	Klhl10	male gonad development	2.62413	1.66839	1.21785	1.62152
	ENSMUSG00000001566	Mnx1	post-embryonic development	0.0535344	0	0.0470283	0
	ENSMUSG00000001569	Nom1	RNA metabolic process	16.8817	16.6865	17.8356	18.2282
	ENSMUSG00000001576	Ergic1	vesicle-mediated transport	7.95369	7.56117	7.34189	7.07638
	ENSMUSG00000001583	Tnk1	protein phosphorylation	3.12624	3.20828	1.95219	1.87836
	ENSMUSG00000001588	Acap1	biological_process	0.252405	0.472514	0.253406	0.134193
	ENSMUSG00000001604	Tcea3	transcription, DNA-dependent	5.36949	3.80012	7.24797	4.28907
	ENSMUSG00000001622	Csn3	lactation	0.0346181	0.0648068	0	0.0515341
	ENSMUSG00000001627	Ifrd1	multicellular organismal development	14.2755	19.8228	14.4156	36.8904
	ENSMUSG00000001630	Stk38l	protein phosphorylation	4.36634	4.16485	5.26039	6.28327
	ENSMUSG00000001632	Brpf1	intracellular	12.2334	11.9463	12.3987	11.7149
	ENSMUSG00000001642	Akr1b3	cytoplasm	6.42978	5.66207	5.31393	7.43063
	ENSMUSG00000001655	Hoxc13	regulation of transcription, DNA-dependent	13.026	15.7013	9.13791	11.9974
	ENSMUSG00000001656	Hoxc11	regulation of transcription, DNA-dependent	3.19522	3.52487	2.40591	2.46321
	ENSMUSG00000001657	Hoxc8	negative regulation of transcription from RNA polymerase II promoter	4.4139	5.25829	3.34873	1.64268
	ENSMUSG00000001661	Hoxc6	DNA binding	10.2369	10.2068	7.49398	7.01217
	ENSMUSG00000001663	Gstt1	glutathione metabolic process	0	0.462747	0.868588	0.551962
	ENSMUSG00000001665	Gstt3	glutathione metabolic process	0.430273	0.632885	1.29594	0.594771
	ENSMUSG00000001666	Ddt		1.50859	3.00067	3.47879	1.96504
	ENSMUSG00000001670	Tat	cellular amino acid metabolic process	0	0	0	0
	ENSMUSG00000001672	Marveld3	biological_process	0	0.256806	0.0482032	0.0816846
	ENSMUSG00000001674	Ddx18	biological_process	8.98331	7.94994	7.10241	8.26692
	ENSMUSG00000001687	Ubl3	biological_process	5.98347	5.40415	5.11798	7.50085
	ENSMUSG00000001700	Gramd3	biological_process	3.09251	3.55254	2.55203	1.7438
	ENSMUSG00000001707	Eef1e1	negative regulation of cell proliferation	4.4695	6.48451	4.71158	3.82576
	ENSMUSG00000001729	Akt1	transport	11.9854	14.6735	11.8404	15.496
	ENSMUSG00000001739	Cldn15	calcium-independent cell-cell adhesion	3.57513	4.19718	4.84404	6.17904
	ENSMUSG00000001741	Il16	regulation of transcription, DNA-dependent	1.60674	1.15521	1.18646	0.745293
	ENSMUSG00000001750	Tcirg1	ATP hydrolysis coupled proton transport	11.9752	10.8542	33.7525	30.7855
	ENSMUSG00000001751	Naglu	lysosome organization	0.78774	1.19109	1.75663	1.08246
	ENSMUSG00000001755	Coasy	biosynthetic process	2.19323	2.26346	1.43266	1.42318
	ENSMUSG00000001761	Smo	cell surface receptor signaling pathway	15.8063	12.7958	21.0157	13.2186
	ENSMUSG00000001763	Tspan33	integral to membrane	0.881028	0.380614	0.208373	0.126109
	ENSMUSG00000001767	Crnkl1	mRNA processing	6.46763	6.7429	5.40446	7.24057
	ENSMUSG00000001768	Rin2	biological_process	22.7435	22.7471	17.9587	21.5956
	ENSMUSG00000001773	Folh1	proteolysis	0	0	0	0
	ENSMUSG00000001774	Chordc1	regulation of centrosome duplication	11.7143	13.0208	10.842	10.2763
	ENSMUSG00000001783	D10Wsu52e	tRNA splicing, via endonucleolytic cleavage and ligation	16.1186	19.5831	13.7306	16.9055
	ENSMUSG00000001785	Pwp1	biological_process	9.52886	9.82409	7.21831	9.86789
	ENSMUSG00000001786	Fbxo7	regulation of protein stability	1.70432	1.6654	2.12239	1.47767
	ENSMUSG00000001794	Capns1	proteolysis	33.1341	32.5871	45.7599	30.447
	ENSMUSG00000001802	Lrp3	protein binding	0.033836	0.0316713	0	0
	ENSMUSG00000001804	Dsg4	homophilic cell adhesion	0	0	0	0
	ENSMUSG00000001815	Evx2	regulation of transcription, DNA-dependent	0	0	0	0
	ENSMUSG00000001819	Hoxd13	positive regulation of transcription from RNA polymerase II promoter	0	0	0.163188	0.207402
	ENSMUSG00000001823	Hoxd12	regulation of transcription, DNA-dependent	0	0	0	0
	ENSMUSG00000001827	Folr1	folic acid transport	1.73048	1.28845	1.83112	1.22949
	ENSMUSG00000001829	Clpb	regulation of transcription, DNA-dependent	1.9202	2.34917	1.8644	1.85551
	ENSMUSG00000001833	Sept7	cell cycle	12.1209	14.2917	14.6924	17.1695
	ENSMUSG00000001844	Zdhhc4	biological_process	2.19457	1.96219	1.89909	1.92603
	ENSMUSG00000001847	Rac1	cell adhesion	18.1847	19.7238	23.0498	23.2248
	ENSMUSG00000001855	Nup214	protein import into nucleus	7.15467	6.58817	7.7726	6.14087
	ENSMUSG00000001864	Aif1l	biological_process	7.98014	7.32732	6.47619	5.62866
	ENSMUSG00000001865	Cpa3	proteolysis	0	0	0.279061	0
	ENSMUSG00000001870	Ltbp1	transforming growth factor beta receptor signaling pathway	3.22832	2.87001	4.4288	3.58791
	ENSMUSG00000001891	Ugp2	metabolic process	5.0183	5.10131	7.44218	7.4303
	ENSMUSG00000001901	Kcnh6	ion transport	0.22957	0.300836	0.20167	0.0341748
	ENSMUSG00000001909	Trmt1	tRNA processing	5.09523	4.53916	4.24042	4.07526
	ENSMUSG00000001910	Nacc1	negative regulation of transcription, DNA-dependent	19.2546	21.0349	24.2175	26.6273
	ENSMUSG00000001911	Nfix	positive regulation of transcription from RNA polymerase II promoter	28.7491	29.4874	44.3901	37.714
	ENSMUSG00000001918	Slc1a5	dicarboxylic acid transport	5.0093	6.38329	4.44409	5.9435
	ENSMUSG00000001924	Uba1	protein modification process	13.8393	16.0516	14.536	18.1705
	ENSMUSG00000001930	Vwf	placenta development	0.0323383	0.0403592	0.0568165	0
	ENSMUSG00000001942	Siae	cytoplasm	3.35896	3.58423	3.36385	4.70028
	ENSMUSG00000001943	Vsig2	biological_process	0.846334	0.264063	0.37174	0.314973
	ENSMUSG00000001946	Esam	homophilic cell adhesion	0.762515	1.16792	0.669846	1.65107
	ENSMUSG00000001948	Spa17	binding of sperm to zona pellucida	1.1991	2.24476	0.702246	0.297505
	ENSMUSG00000001962	Fam50a	nucleus	4.38324	6.56451	8.88588	8.28185
	ENSMUSG00000001964	Emd	negative regulation of catenin import into nucleus	5.98451	6.89788	6.6041	9.12968
	ENSMUSG00000001983	Taco1	biological_process	2.00109	3.74614	1.7579	2.73067
	ENSMUSG00000001985	Grik3	transport	0	0	0.0225635	0
	ENSMUSG00000001986	Gria3	transport	0.766951	0.800265	0.452844	0.3369
	ENSMUSG00000001988	Npas1	behavior	0.220589	0.722668	0.387562	0.164189
	ENSMUSG00000001995	Sipa1l2	biological_process	1.77544	2.10275	1.5915	1.42938
	ENSMUSG00000001998	Ap4e1	vesicle-mediated transport	7.65956	6.54751	5.37681	4.77701
	ENSMUSG00000001999	Blvra	oxidation-reduction process	1.53697	0.984331	1.98974	1.98695
	ENSMUSG00000002006	Pdzd4	biological_process	6.21587	6.14445	4.18465	3.58886
	ENSMUSG00000002007	Srpk3	multicellular organismal development	3.98384	3.83113	3.49968	2.72154
	ENSMUSG00000002010	Idh3g	oxidation-reduction process	4.28718	5.51305	3.27339	3.7875
	ENSMUSG00000002012	Pnck	protein phosphorylation	0.156995	0.293902	0	0
	ENSMUSG00000002014	Ssr4	biological_process	5.13332	6.37742	3.03364	4.05241
	ENSMUSG00000002015	Bcap31	immune response	9.08126	11.1566	16.62	9.01251
	ENSMUSG00000002017	Fam98a	biological_process	22.6116	26.7377	11.1469	14.5475
	ENSMUSG00000002020	Ltbp2	calcium ion binding	1.49528	1.21091	0.6494	0.400169
	ENSMUSG00000002028	Mll1	positive regulation of transcription from RNA polymerase II promoter	24.0369	20.609	26.1866	20.3961
	ENSMUSG00000002031	Ift46	protein transport	4.45531	4.40933	3.78921	4.52015
	ENSMUSG00000002032	Tmem25	biological_process	0.534088	0.343694	0.293238	0.42238
	ENSMUSG00000002033	Cd3g	cell surface receptor signaling pathway	0	0	0	0
	ENSMUSG00000002043	Trappc6a		0.53545	0.286397	0.335984	0.569354
	ENSMUSG00000002052	Supt6h	regulation of transcription from RNA polymerase II promoter	35.2613	38.679	48.1535	45.5938
	ENSMUSG00000002055	Spag5	cell cycle	2.91471	2.25604	5.36716	6.75877
	ENSMUSG00000002057	Foxn1	regulation of transcription, DNA-dependent	0.143513	0.201498	0	0.10682
	ENSMUSG00000002058	Unc119	visual perception	1.07301	1.13828	0.377044	0.985022
	ENSMUSG00000002059	Rab34	signal transduction	7.12793	7.63758	5.68494	5.37529
	ENSMUSG00000002064	Sdf2	membrane	5.64914	7.13843	4.5904	6.51741
	ENSMUSG00000002068	Ccne1	Wnt receptor signaling pathway	1.97856	2.08348	2.71579	2.25505
	ENSMUSG00000002076	Hsf2bp	biological_process	0	0	0.17025	0.0480841
	ENSMUSG00000002083	Bbc3	positive regulation of apoptotic process	12.1256	15.9794	13.315	13.1818
	ENSMUSG00000002100	Mybpc3	sarcomere organization	0.245243	0.137732	0.129263	0
	ENSMUSG00000002102	Psmc3	DNA repair	13.7266	11.9372	12.0156	14.4197
	ENSMUSG00000002103	Acp2	skeletal system development	5.19734	4.51421	3.1055	2.7881
	ENSMUSG00000002104	Rapsn	synaptic transmission	0.157585	0.0737518	0.138434	0.293236
	ENSMUSG00000002105	Slc39a13	ion transport	11.6952	13.1301	9.68005	7.52255
	ENSMUSG00000002107	Celf2	mRNA processing	3.4209	3.18615	2.8933	2.22402
	ENSMUSG00000002108	Nr1h3	negative regulation of transcription, DNA-dependent	0.311537	0.20829	0.312772	0.26501
	ENSMUSG00000002109	Ddb2	protein autoubiquitination	2.71076	2.10896	2.84522	2.30592
	ENSMUSG00000002111	Sfpi1	somatic stem cell maintenance	0	0	0	0
	ENSMUSG00000002129	Sf3a1	RNA splicing	17.922	17.4477	14.0914	13.7725
	ENSMUSG00000002147	Stat6	positive regulation of transcription from RNA polymerase II promoter	8.55311	9.67114	12.5027	11.4593
	ENSMUSG00000002190	Clgn	multicellular organismal development	0	0	0	0
	ENSMUSG00000002204	Napsa	proteolysis	0	0	0	0
	ENSMUSG00000002205	Vrk3	protein phosphorylation	7.13557	6.73005	6.55549	5.31117
	ENSMUSG00000002210	1500002O20Rik	nuclear-transcribed mRNA catabolic process, nonsense-mediated decay	8.23177	8.64167	7.99046	7.34574
	ENSMUSG00000002221	Paxip1	vasculogenesis	9.6779	10.4688	17.204	11.5527
	ENSMUSG00000002222	Rmnd5a	biological_process	4.59636	4.39685	3.68279	2.90737
	ENSMUSG00000002227	Mov10	mRNA cleavage involved in gene silencing by miRNA	7.60102	6.42061	14.0711	13.6059
	ENSMUSG00000002228	Ppm1j	protein dephosphorylation	0.134007	0.125434	0.353163	0.598466
	ENSMUSG00000002233	Rhoc	negative regulation of neuron differentiation	18.6063	22.8987	30.9749	34.0243
	ENSMUSG00000002240	4930432K09Rik	biological_process	0	0	0	0
	ENSMUSG00000002249	Tead3	positive regulation of transcription from RNA polymerase II promoter	11.7434	12.2018	11.18	8.5736
	ENSMUSG00000002250	Ppard	negative regulation of transcription from RNA polymerase II promoter	6.96702	6.55473	6.52833	6.59515
	ENSMUSG00000002257	Def6	plasma membrane	4.30338	4.76791	6.09492	5.49103
	ENSMUSG00000002265	Peg3	apoptotic process	2.95271	2.45798	1.64774	1.18896
	ENSMUSG00000002266	Zim1	regulation of transcription, DNA-dependent	0.0386762	0.0362018	0	0
	ENSMUSG00000002274	Metrn	nervous system development	0.854623	1.0285	1.93053	1.18136
	ENSMUSG00000002279	Lmf1	ER to Golgi vesicle-mediated transport	1.49439	1.34414	0.553827	0.434495
	ENSMUSG00000002280	Narfl	regulation of transcription, DNA-dependent	4.47554	4.094	3.24657	3.17983
	ENSMUSG00000002289	Angptl4	protein homooligomerization	8.31723	13.5825	8.12258	15.4767
	ENSMUSG00000002290	Rab11b-ps2		15.0668	15.0803	17.5602	13.7683
	ENSMUSG00000002297	Dbf4	cell cycle	6.60106	7.86775	11.076	13.8729
	ENSMUSG00000002308	Cd320	biological_process	0.546993	0.575998	0.78084	0.20357
	ENSMUSG00000002319	Ipo4	intracellular protein transport	7.25225	7.46492	6.02263	4.47809
	ENSMUSG00000002320	Tm9sf1	biological_process	2.98824	3.36334	2.72171	2.90649
	ENSMUSG00000002324	Rec8	chromosome segregation	1.04622	0.979286	0.57442	0.584043
	ENSMUSG00000002325	Irf9	regulation of transcription, DNA-dependent	32.4091	32.6247	39.3062	57.4467
	ENSMUSG00000002326	Gmpr2	oxidation-reduction process	9.86476	12.1716	9.7163	13.5726
	ENSMUSG00000002329	Mdp1	fructosamine metabolic process	6.25472	6.97565	6.07911	6.33944
	ENSMUSG00000002332	Dhrs1	biological_process	3.07811	3.58789	2.39791	2.29111
	ENSMUSG00000002341	Ncan	cell adhesion	0.0320537	0	0	0.0238583
	ENSMUSG00000002342	Tmem161a	positive regulation of DNA repair	2.09256	2.49732	1.72336	2.16108
	ENSMUSG00000002343	Armc6	biological_process	0.60255	0.987002	0.463157	0.728799
	ENSMUSG00000002345	2310045N01Rik		1.83117	1.66641	1.56395	1.2494
	ENSMUSG00000002346	Slc25a42	biological_process	0.612824	0.64532	0.471054	0.532162
	ENSMUSG00000002365	Snx9	positive regulation of GTPase activity	11.8592	13.5817	13.4207	14.0194
	ENSMUSG00000002372	Ranbp3	biological_process	12.2802	14.6294	15.7731	16.619
	ENSMUSG00000002379	Ndufa11	biological_process	4.16011	4.46183	2.58863	2.51588
	ENSMUSG00000002384	Bmp8b	multicellular organismal development	1.01048	1.78038	2.03642	1.32727
	ENSMUSG00000002393	Nr2f6	negative regulation of transcription from RNA polymerase II promoter	8.03562	8.87333	7.83978	7.55216
	ENSMUSG00000002395	Use1	protein transport	5.48507	5.60807	5.78216	4.77357
	ENSMUSG00000002396	Ocel1	biological_process	10.464	12.0018	8.71761	8.99529
	ENSMUSG00000002409	Dyrk1b	positive regulation of transcription, DNA-dependent	10.2257	10.4367	10.201	6.83716
	ENSMUSG00000002413	Braf	intracellular signal transduction	7.36072	6.90376	4.97398	4.14788
	ENSMUSG00000002416	Ndufb2	biological_process	4.53733	4.27738	2.27766	2.62942
	ENSMUSG00000002428	Hltf	transcription, DNA-dependent	4.69192	3.63814	4.48755	2.81037
	ENSMUSG00000002455	Prpf6	positive regulation of transcription from RNA polymerase II promoter	10.8361	11.0404	11.5409	11.0633
	ENSMUSG00000002458	Rgs19	termination of G-protein coupled receptor signaling pathway	1.7842	2.20447	1.25389	1.22178
	ENSMUSG00000002459	Rgs20	G-protein coupled receptor signaling pathway	0.287788	0.202032	0.442423	0.133879
	ENSMUSG00000002475	Abhd3	biological_process	0.146398	0.0456774	0.0857377	0.108967
	ENSMUSG00000002477	Snrpd1	mRNA processing	30.3093	35.0759	53.0095	52.7081
	ENSMUSG00000002486	Tchp	apoptotic process	6.49327	7.62964	8.98099	7.91803
	ENSMUSG00000002489	Tiam1	regulation of Rho protein signal transduction	11.0961	10.8633	7.1643	6.49343
	ENSMUSG00000002496	Tsc2	positive regulation of GTPase activity	8.02292	7.17109	8.40548	6.06953
	ENSMUSG00000002500	Rpl3l	translation	0.722966	0	0.508083	0.322872
	ENSMUSG00000002504	Slc9a3r2	inner ear development	1.8644	1.86146	2.40213	1.66526
	ENSMUSG00000002524	Puf60	mRNA processing	38.4779	41.6614	42.1726	50.4566
	ENSMUSG00000002546	Golga2	positive regulation of axonogenesis	15.9589	16.0468	13.4684	10.5991
	ENSMUSG00000002550	Uck1	metabolic process	2.7843	3.85419	3.16936	3.00646
	ENSMUSG00000002565	Scin	negative regulation of cell proliferation	0.0527386	0	0	0
	ENSMUSG00000002578	Ikzf4	negative regulation of transcription, DNA-dependent	0.211122	0.288822	0.342395	0.217582
	ENSMUSG00000002580	1810046J19Rik	cell redox homeostasis	8.02715	9.53649	6.50918	5.51518
	ENSMUSG00000002588	Pon1	lipid metabolic process	0.304859	0	0.401715	0
	ENSMUSG00000002602	Axl	innate immune response	22.5264	19.9949	37.8206	27.6613
	ENSMUSG00000002603	Tgfb1	negative regulation of transcription, DNA-dependent	4.14251	5.29425	6.01846	6.10742
	ENSMUSG00000002608	Ccdc97	biological_process	9.55235	10.2232	11.1989	9.22735
	ENSMUSG00000002617	Zfp40	regulation of transcription, DNA-dependent	1.3368	0.990594	0.660566	0.663341
	ENSMUSG00000002625	Akap8l	biological_process	17.1532	12.065	18.7268	11.5867
	ENSMUSG00000002633	Shh	kidney development	0	0	0	0
	ENSMUSG00000002635	Pdcd2l	biological_process	2.83355	2.65227	1.51516	2.20077
	ENSMUSG00000002658	Gtf2f1	positive regulation of transcription from RNA polymerase II promoter	25.6727	33.1417	49.7098	68.9507
	ENSMUSG00000002660	Clpp	proteolysis	6.49651	5.54434	5.03558	4.8355
	ENSMUSG00000002661	Alkbh7	biological_process	2.69738	1.99881	1.97464	1.42214
	ENSMUSG00000002664	Pspn	branching involved in ureteric bud morphogenesis	0	0.91085	0	1.08646
	ENSMUSG00000002668	Dennd1c	biological_process	0	0.171326	0	0
	ENSMUSG00000002679	Med6	regulation of transcription from RNA polymerase II promoter	3.33063	4.10604	2.56905	3.80929
	ENSMUSG00000002688	Prkd1	nervous system development	8.24101	7.3138	6.48872	5.72503
	ENSMUSG00000002699	Lcp2	mast cell activation	0	0	0	0.0232696
	ENSMUSG00000002718	Cse1l	intracellular protein transport	6.4432	6.59892	6.82772	7.89267
	ENSMUSG00000002728	Naa20	N-acetyltransferase activity	9.50491	7.20807	12.5633	14.477
	ENSMUSG00000002731	Prkra	protein phosphorylation	5.3634	4.40554	2.69233	4.48092
	ENSMUSG00000002732	Fkbp7	protein folding	6.65376	6.33363	1.08977	2.18248
	ENSMUSG00000002733	Plekha3	cytoplasm	6.25673	4.29019	6.39111	5.52345
	ENSMUSG00000002741	Ykt6	protein transport	23.6823	26.3797	20.8042	25.4799
	ENSMUSG00000002748	Baz1b	regulation of transcription, DNA-dependent	29.5112	31.5459	46.6995	43.6717
	ENSMUSG00000002763	Pex6	protein stabilization	1.63952	1.57726	1.0802	1.59321
	ENSMUSG00000002767	Mrpl2	translation	2.11817	3.41017	2.67947	3.97303
	ENSMUSG00000002768	Mea1	multicellular organismal development	9.88397	11.5645	9.40634	12.4658
	ENSMUSG00000002769	Gnmt	one-carbon metabolic process	0.291563	0.136455	0.768387	0.434033
	ENSMUSG00000002771	Grin2d	transport	3.8607	3.50502	3.31501	1.44761
	ENSMUSG00000002778	Kdelr1	biological_process	7.8907	7.84431	6.21466	7.45292
	ENSMUSG00000002781	Tmem143	biological_process	0.447859	0.379282	0.149878	0.349225
	ENSMUSG00000002791	Pdxk-ps		0.334726	0.156656	0.294047	0.31143
	ENSMUSG00000002797	Ggct	release of cytochrome c from mitochondria	6.24882	8.94068	6.43044	7.77404
	ENSMUSG00000002799	Jag2	odontogenesis of dentin-containing tooth	1.93421	1.91696	1.54922	0.973898
	ENSMUSG00000002803	Btbd6	biological_process	16.0812	15.7735	11.6737	9.96274
	ENSMUSG00000002804	Nudt14	biological_process	3.78076	2.99443	5.62063	2.59763
	ENSMUSG00000002808	Epdr1	biological_process	2.12648	2.26185	2.97189	2.59001
	ENSMUSG00000002812	Flii	regulation of transcription, DNA-dependent	14.8274	16.1858	17.9744	14.123
	ENSMUSG00000002814	Top3a	DNA topological change	4.43983	4.52837	5.46036	6.01676
	ENSMUSG00000002820	Atg4d	proteolysis	5.62724	7.39111	6.13934	6.0125
	ENSMUSG00000002825	Qtrt1	tRNA processing	7.51852	7.03751	6.14399	4.4249
	ENSMUSG00000002831	Plin4	plasma membrane	2.04378	1.76298	1.65458	1.13346
	ENSMUSG00000002833	Hdgfrp2	biological_process	13.4958	12.4081	19.0111	17.4157
	ENSMUSG00000002835	Chaf1a	cell cycle	10.9474	10.7025	23.2945	26.3164
	ENSMUSG00000002844	Adprh	protein modification process	3.49654	2.31827	2.30371	2.16879
	ENSMUSG00000002845	Tmem39a	biological_process	13.5765	13.361	6.71666	7.29226
	ENSMUSG00000002846	4930455C21Rik	biological_process	2.21224	1.7601	1.2632	2.3876
	ENSMUSG00000002847	Pla1a	biological_process	0.11695	0	0.410949	0.0870487
	ENSMUSG00000002870	Mcm2	cell cycle	11.4971	14.4768	21.7628	23.2276
	ENSMUSG00000002871	Tpra1	integral to membrane	3.36707	3.67116	2.47031	2.45111
	ENSMUSG00000002881	Nab1	negative regulation of transcription, DNA-dependent	14.6634	16.6664	21.9408	17.7207
	ENSMUSG00000002885	Cd97	cell adhesion	6.0475	5.17141	6.23076	4.0845
	ENSMUSG00000002897	Il17ra	positive regulation of interleukin-23 production	8.01673	9.02636	12.0946	12.3664
	ENSMUSG00000002900	Lamb1	neuron projection development	4.73718	5.38428	3.34795	3.10181
	ENSMUSG00000002908	Kcnn1	ion transport	0.48873	0.711608	0.286223	0.323353
	ENSMUSG00000002910	Arrdc2	biological_process	7.29664	5.20368	4.34956	4.2026
	ENSMUSG00000002930	Ppp1r17	regulation of phosphatase activity	0	0	0	0
	ENSMUSG00000002944	Cd36	cell adhesion	0.0550683	0.0515452	0.0483759	0.0409886
	ENSMUSG00000002948	Map2k7	protein phosphorylation	13.54	14.3622	14.3008	12.4651
	ENSMUSG00000002949	Timm44	intracellular protein transport	7.18683	7.48459	6.48405	6.0481
	ENSMUSG00000002957	Ap2a2	protein transport	31.0219	30.2937	35.0693	31.2681
	ENSMUSG00000002963	Pnkp	DNA repair	2.49069	2.3591	2.24009	2.62632
	ENSMUSG00000002968	Med25	regulation of transcription, DNA-dependent	6.35584	10.6236	5.90246	11.8946
	ENSMUSG00000002980	Bcam	cell adhesion	2.69166	2.86302	2.52576	2.23113
	ENSMUSG00000002981	Clptm1	multicellular organismal development	9.32556	10.6629	9.81104	10.5989
	ENSMUSG00000002983	Relb	regulation of transcription, DNA-dependent	13.0083	13.8457	9.70759	11.1396
	ENSMUSG00000002984	Tomm40	transmembrane transport	6.62719	6.9927	5.68065	5.73994
	ENSMUSG00000002985	Apoe	transport	1.40223	1.54414	1.66658	1.84185
	ENSMUSG00000002992	Apoc2	transport	0	0	0	0
	ENSMUSG00000002996	Hbp1	Wnt receptor signaling pathway	20.7771	21.0132	16.5159	17.7657
	ENSMUSG00000002997	Prkar2b	signal transduction	0.952709	0.528449	0.619945	0.420221
	ENSMUSG00000003031	Cdkn1b	negative regulation of transcription, DNA-dependent	15.928	17.8109	12.6986	17.365
	ENSMUSG00000003032	Klf4	negative regulation of transcription, DNA-dependent	47.9616	81.6461	56.6252	127.321
	ENSMUSG00000003033	Ap1m1	vesicle-mediated transport	8.91805	9.96641	10.778	8.24709
	ENSMUSG00000003037	Rab8a	signal transduction	5.12853	6.90523	9.11449	10.3947
	ENSMUSG00000003038	Hmgn2	cytoplasm	5.41146	4.3271	4.63436	4.57436
	ENSMUSG00000003039	Fam32a	biological_process	27.4095	32.0982	42.535	32.894
	ENSMUSG00000003051	Elf3	negative regulation of transcription, DNA-dependent	0	0	0	0
	ENSMUSG00000003053	Cyp2c29	oxidation-reduction process	0	0	0	0
	ENSMUSG00000003062	Stard3nl	biological_process	3.59511	3.70161	3.00028	2.54212
	ENSMUSG00000003068	Stk11	cell cycle	5.79113	6.23489	7.96943	6.95594
	ENSMUSG00000003070	Efna2	axon guidance	11.2553	11.7509	8.17618	11.6803
	ENSMUSG00000003072	Atp5d	ion transport	2.62803	4.43982	3.15328	3.00572
	ENSMUSG00000003099	Ppp5c	protein dephosphorylation	4.38074	4.58508	4.23318	4.56496
	ENSMUSG00000003119	Cdk12	mRNA processing	15.471	16.1849	15.3734	15.9733
	ENSMUSG00000003123	Lipe	lipid catabolic process	2.73278	2.49319	2.24873	1.75085
	ENSMUSG00000003131	Pafah1b2	lipid catabolic process	13.8429	15.3131	11.4914	13.2369
	ENSMUSG00000003134	Tbc1d8	biological_process	5.09499	5.69363	3.69938	4.02449
	ENSMUSG00000003135	D1Bwg0212e	biological_process	3.36181	4.34132	3.41811	3.05833
	ENSMUSG00000003153	Slc2a3	transmembrane transport	8.29697	9.268	3.87614	4.28993
	ENSMUSG00000003154	Foxj2	regulation of transcription, DNA-dependent	30.7327	38.3281	27.9948	32.103
	ENSMUSG00000003161	Sri	calcium ion transport	6.97251	7.38235	7.56438	7.03316
	ENSMUSG00000003166	Dgcr2	cell adhesion	2.90907	2.87686	2.53331	2.5042
	ENSMUSG00000003178	Mical3	biological_process	21.9147	19.1452	17.7846	12.9457
	ENSMUSG00000003184	Irf3	negative regulation of transcription from RNA polymerase II promoter	5.56684	6.14117	5.53069	6.46192
	ENSMUSG00000003190	Bcl2l12	regulation of apoptotic process	2.20571	2.12532	2.62152	2.07634
	ENSMUSG00000003198	Zfp959	biological_process	2.42015	2.39857	1.12554	2.54311
	ENSMUSG00000003199	Mpnd	biological_process	2.86835	2.63321	1.40525	1.39594
	ENSMUSG00000003200	Sh3gl1	endocytosis	21.28	24.6114	22.6088	25.5417
	ENSMUSG00000003206	Ebi3	cytokine-mediated signaling pathway	0.197116	0	0	0.146718
	ENSMUSG00000003208	Ccdc94	biological_process	9.49947	10.0444	8.96315	8.77287
	ENSMUSG00000003226	Ranbp2	protein folding	52.6374	52.6866	47.181	48.9422
	ENSMUSG00000003227	Edar	odontogenesis of dentin-containing tooth	0.317055	0.0593542	0.278524	0
	ENSMUSG00000003228	Grk5	Wnt receptor signaling pathway	10.1286	9.00317	10.818	8.62368
	ENSMUSG00000003233	Dvl3	intracellular signal transduction	9.53983	8.14779	8.6344	5.47495
	ENSMUSG00000003234	Abcf3	biological_process	7.67425	8.2561	6.47894	7.34414
	ENSMUSG00000003235	Eif2b5	astrocyte differentiation	6.19895	7.99304	6.55693	7.43892
	ENSMUSG00000003269	Cyth2	regulation of ARF protein signal transduction	17.1726	18.1136	12.8856	19.5602
	ENSMUSG00000003271	Sult2b1	sulfate assimilation	0.317776	0.223084	0.139578	0.118264
	ENSMUSG00000003273	Car11	biological_process	0.356317	0.667042	0.23476	0.265215
	ENSMUSG00000003279	Dlgap1	synaptic transmission	0.155929	0.112782	0.0871684	0.0527552
	ENSMUSG00000003282	Plag1	regulation of transcription, DNA-dependent	0.0966986	0.0678841	0.148657	0.0899686
	ENSMUSG00000003283	Hck	defense response to Gram-positive bacterium	0.330726	0.206378	0.484221	0.246167
	ENSMUSG00000003299	Mrpl4	translation	4.66636	6.38375	5.6759	5.61068
	ENSMUSG00000003308	Keap1	regulation of transcription, DNA-dependent	12.4302	13.4162	14.6542	20.1014
	ENSMUSG00000003309	Ap1m2	vesicle-mediated transport	0.122608	0	0	0
	ENSMUSG00000003316	Glg1	negative regulation of transforming growth factor beta receptor signaling pathway	13.2173	13.2571	12.4869	11.817
	ENSMUSG00000003341	Atp8b3	cation transport	0.0811635	0.227913	0.178249	0.0604118
	ENSMUSG00000003344	Btbd2	biological_process	2.27498	2.66179	2.5695	2.08641
	ENSMUSG00000003345	Csnk1g2	protein phosphorylation	14.2068	16.5199	17.8682	14.9067
	ENSMUSG00000003346	Fam108a	biological_process	5.35851	3.73718	3.32279	4.14487
	ENSMUSG00000003348	Mob3a	biological_process	15.9624	17.6355	14.329	16.6856
	ENSMUSG00000003352	Cacnb3	T cell receptor signaling pathway	31.0458	29.7515	30.065	19.3668
	ENSMUSG00000003354	Ccdc65	biological_process	1.40127	1.42093	0	0.695332
	ENSMUSG00000003355	Fkbp11	protein folding	6.62537	7.38274	4.71158	5.40107
	ENSMUSG00000003360	Ddx23	plasma membrane	11.3092	11.0393	14.8785	14.5505
	ENSMUSG00000003363	Pld3	lipid catabolic process	2.25858	2.95972	3.04228	2.35356
	ENSMUSG00000003378	Grik5	transport	15.8721	11.5364	13.7847	7.51796
	ENSMUSG00000003379	Cd79a	cell surface receptor signaling pathway	0.791442	0.740808	0	0.47127
	ENSMUSG00000003380	Rabac1	plasma membrane	1.70147	1.01348	0.951165	0.575654
	ENSMUSG00000003382	Etv3	negative regulation of transcription from RNA polymerase II promoter	5.02913	5.50341	3.91988	5.3844
	ENSMUSG00000003402	Prkcsh	N-glycan processing	15.5466	18.3656	21.1923	19.0733
	ENSMUSG00000003410	Elavl3	nervous system development	0.0458775	0.128827	0.040302	0.0682953
	ENSMUSG00000003411	Rab3b	signal transduction	4.26521	3.99234	5.84969	4.21133
	ENSMUSG00000003418	St8sia6	glycoprotein metabolic process	0	0	0	0
	ENSMUSG00000003420	Fcgrt	immune response	6.76751	5.4651	4.42965	4.54336
	ENSMUSG00000003421	Nosip	negative regulation of catalytic activity	3.31086	3.77828	3.8647	4.08473
	ENSMUSG00000003423	Pih1d1	box C/D snoRNP assembly	4.75836	4.85884	2.71434	3.35777
	ENSMUSG00000003429	Rps11	translation	21.7316	22.6296	28.6358	23.0498
	ENSMUSG00000003435	Supt5h	positive regulation of transcription from RNA polymerase II promoter	35.4253	31.9901	44.515	37.6194
	ENSMUSG00000003436	Dll3	nervous system development	0	0.0467659	0	0.0371881
	ENSMUSG00000003437	Paf1	regulation of transcription, DNA-dependent	13.256	15.71	12.7719	15.0654
	ENSMUSG00000003438	Timm50	protein transport	2.22173	2.89113	3.33221	3.02503
	ENSMUSG00000003444	Med29	biological_process	6.84137	8.08886	10.2802	9.91635
	ENSMUSG00000003452	Bicd1	transport	11.9314	10.1687	7.77083	7.42248
	ENSMUSG00000003458	Ncstn	positive regulation of catalytic activity	11.8978	8.73108	11.6642	9.88303
	ENSMUSG00000003464	Pex19	chaperone-mediated protein transport	4.16127	3.18036	3.68909	3.52356
	ENSMUSG00000003469	Phyhip	biological_process	0.459567	0.645248	0.942004	0.342066
	ENSMUSG00000003476	Crhr2	G-protein coupled receptor signaling pathway	0	0	0	0
	ENSMUSG00000003477	Inmt	cytoplasm	0	0	0.101502	0
	ENSMUSG00000003484	Cyp4f18	oxidation-reduction process	0	0.181786	0	0.0722779
	ENSMUSG00000003500	Impdh1	oxidation-reduction process	2.96824	2.89411	2.77048	2.3244
	ENSMUSG00000003505	Psg18	cytokinin biosynthetic process	0	0	0	0
	ENSMUSG00000003518	Dusp3	protein dephosphorylation	13.6939	15.1235	7.73863	10.317
	ENSMUSG00000003526	Prodh	oxidation-reduction process	0.300294	0.234235	0.1319	0.149011
	ENSMUSG00000003527	Dgcr14	nervous system development	9.73555	12.7884	9.55855	12.7268
	ENSMUSG00000003528	Slc25a1	transmembrane transport	5.66365	7.35342	5.88481	6.70866
	ENSMUSG00000003531	Dgcr6	biological_process	0.675135	0.473956	0.652394	0.42714
	ENSMUSG00000003534	Ddr1	cell adhesion	24.0769	26.3455	23.3444	22.3266
	ENSMUSG00000003541	Ier3	anti-apoptosis	416.391	524.314	380.476	471.876
	ENSMUSG00000003545	Fosb	regulation of transcription, DNA-dependent	9.65297	221.051	66.3264	406.566
	ENSMUSG00000003546	Klc4	biological_process	2.44768	2.80022	3.34478	1.95682
	ENSMUSG00000003549	Ercc1	germ cell development	6.33798	6.59735	4.65577	5.08351
	ENSMUSG00000003555	Cyp17a1	oxidation-reduction process	0.534063	0.249948	0.234579	0.53002
	ENSMUSG00000003559	As3mt	protein modification process	1.71224	1.6027	1.96697	1.76464
	ENSMUSG00000003573	Homer3	G-protein coupled glutamate receptor signaling pathway	15.7358	15.0857	12.0829	11.8259
	ENSMUSG00000003575	Crtc1	positive regulation of transcription from RNA polymerase II promoter	7.32592	5.99789	5.84307	4.5882
	ENSMUSG00000003581	Rnf215	biological_process	8.39185	6.17176	6.25303	4.85199
	ENSMUSG00000003585	Sec14l2	transport	0.379788	0.488799	0.667264	0.459362
	ENSMUSG00000003604	Aven	anti-apoptosis	0.794253	0.782568	0.954785	0.497836
	ENSMUSG00000003617	Cp	ion transport	3.04556	2.64393	5.58652	5.5791
	ENSMUSG00000003623	Crot	transport	2.98687	2.90761	2.27402	2.5789
	ENSMUSG00000003644	Rps6ka1	protein phosphorylation	2.3257	2.11193	2.16503	1.24017
	ENSMUSG00000003657	Calb2	gap junction	0	0	0	0
	ENSMUSG00000003660	Snrnp200	RNA splicing	17.3081	17.5656	20.2453	19.2542
	ENSMUSG00000003662	Ciao1	regulation of transcription from RNA polymerase II promoter	4.57332	4.3317	3.77839	4.49818
	ENSMUSG00000003665	Has1	hyaluronan biosynthetic process	9.82092	11.5682	13.0865	15.3591
	ENSMUSG00000003680	Taf6l	transcription initiation, DNA-dependent	3.28293	2.15103	2.52346	2.74901
	ENSMUSG00000003721	Insig2	negative regulation of fatty acid biosynthetic process	1.32999	1.77843	1.69689	1.34349
	ENSMUSG00000003731	Kpna6	protein import into nucleus	10.0422	11.339	7.76015	11.9295
	ENSMUSG00000003746	Man1a	metabolic process	14.9839	12.1675	9.71413	8.60411
	ENSMUSG00000003752	Itpkc	phosphorylation	4.64868	5.99508	6.80621	7.95826
	ENSMUSG00000003762	Adck4	biological_process	2.50193	2.48168	1.6402	1.30635
	ENSMUSG00000003778	Brd8	regulation of transcription, DNA-dependent	19.1156	17.91	15.7206	16.8702
	ENSMUSG00000003779	Kif20a	microtubule-based movement	13.0576	14.6447	32.1904	45.9687
	ENSMUSG00000003808	Farsa	biological_process	5.82403	6.18882	5.73414	5.04698
	ENSMUSG00000003809	Gcdh	oxidation-reduction process	1.4931	1.77384	1.91701	1.83799
	ENSMUSG00000003810	Mast2	protein phosphorylation	18.3709	14.4705	16.1766	10.8026
	ENSMUSG00000003812	Dnase2a	multicellular organismal development	1.48265	1.781	1.02026	0.956426
	ENSMUSG00000003813	Rad23a	proteasomal ubiquitin-dependent protein catabolic process	7.54418	7.30033	6.9475	7.54133
	ENSMUSG00000003814	Calr	negative regulation of transcription from RNA polymerase II promoter	45.9732	51.8721	47.586	55.9542
	ENSMUSG00000003824	Syce2	cell cycle	0.775214	0.653056	0.612902	0.750111
	ENSMUSG00000003847	Nfat5	positive regulation of transcription from RNA polymerase II promoter	14.7855	12.3214	12.8595	9.08056
	ENSMUSG00000003848	Nob1	ribosomal small subunit biogenesis	3.98507	3.65698	3.29484	3.60594
	ENSMUSG00000003849	Nqo1	response to oxidative stress	7.27668	5.42111	3.00049	4.53192
	ENSMUSG00000003863	Ppfia3	neurotransmitter secretion	0.0647826	0.0202127	0.0189699	0.0642922
	ENSMUSG00000003865	Gys1	heart development	2.80853	2.65942	4.4754	3.57321
	ENSMUSG00000003868	Ruvbl2	regulation of transcription, DNA-dependent	3.14114	4.6424	3.92125	3.38398
	ENSMUSG00000003872	Lin7b	exocytosis	0.746363	0.960593	0.983486	0.277767
	ENSMUSG00000003873	Bax	kidney development	17.9376	16.9311	13.1093	14.8099
	ENSMUSG00000003882	Il7r	cell growth	0	0.0672916	0	0
	ENSMUSG00000003923	Tfam	regulation of transcription, DNA-dependent	5.5128	4.14434	3.88952	5.84801
	ENSMUSG00000003929	Zfp81	biological_process	3.46044	3.32282	3.90468	3.33062
	ENSMUSG00000003934	Efnb3	nervous system development	0.941922	0.610381	0.954751	1.40219
	ENSMUSG00000003948	Mmd	cytolysis	3.58091	4.01724	4.23284	3.25329
	ENSMUSG00000003949	Hlf	regulation of transcription, DNA-dependent	0.186451	0.120824	0.0377981	0.0640523
	ENSMUSG00000003955	Fam162a	biological_process	7.627	10.1986	25.8432	18.1122
	ENSMUSG00000003970	Rpl8	translation	52.9744	44.8271	64.1639	76.0721
	ENSMUSG00000003974	Grm3	G-protein coupled receptor signaling pathway	0.347478	0.0929278	0.174428	0.0738959
	ENSMUSG00000003992	Ssbp2	biological_process	3.40791	3.34825	3.39716	2.80643
	ENSMUSG00000004018	Fancl	DNA repair	1.52322	1.16173	1.3381	1.09177
	ENSMUSG00000004031	Fam5b	nervous system development	0	0	0	0
	ENSMUSG00000004032	Gstm5	response to estrogen stimulus	1.20214	1.81768	1.54345	1.37658
	ENSMUSG00000004035	Gstm7	biological_process	0.300425	0.281205	0.527828	0.0745376
	ENSMUSG00000004038	Gstm3	metabolic process	0.450662	0.42183	0.593839	0.335437
	ENSMUSG00000004040	Stat3	positive regulation of transcription from RNA polymerase II promoter	13.0706	15.4439	15.8845	17.6797
	ENSMUSG00000004043	Stat5a	positive regulation of transcription from RNA polymerase II promoter	3.02695	2.87655	2.98386	2.70019
	ENSMUSG00000004044	Ptrf	regulation of transcription, DNA-dependent	55.4191	67.2269	67.3182	74.0597
	ENSMUSG00000004054	Map3k11	protein phosphorylation	15.2901	19.0826	17.163	23.8003
	ENSMUSG00000004056	Akt2	transport	4.63308	4.87112	4.3853	4.54134
	ENSMUSG00000004069	Dnaja3	negative regulation of transcription from RNA polymerase II promoter	2.99618	4.48719	2.66715	3.92502
	ENSMUSG00000004070	Hmox2	oxidation-reduction process	4.30594	4.89029	4.48873	3.88874
	ENSMUSG00000004071	5730403B10Rik		6.46761	5.2397	4.32977	3.98399
	ENSMUSG00000004085	B230120H23Rik	cell cycle	19.6578	18.2424	19.9526	16.5764
	ENSMUSG00000004096	Cwc15	biological_process	32.7983	38.0835	29.7241	48.9795
	ENSMUSG00000004098	Col5a3	cell-matrix adhesion	1.33368	1.4044	1.46449	1.11677
	ENSMUSG00000004099	Dnmt1	negative regulation of transcription, DNA-dependent	15.0713	16.4446	32.5604	27.0012
	ENSMUSG00000004100	Ppan	regulation of cell growth by extracellular stimulus	24.2444	26.0641	19.7385	19.065
	ENSMUSG00000004105	Angptl2	signal transduction	3.70284	3.46594	2.84016	2.36531
	ENSMUSG00000004110	Cacna1e	ion transport	0.0363305	0	0	0
	ENSMUSG00000004113	Cacna1b	ion transport	0.0393247	0.0122696	0.0575759	0
	ENSMUSG00000004127	Rg9mtd2	biological_process	0.886356	1.10019	1.06639	1.31947
	ENSMUSG00000004151	Etv1	regulation of transcription, DNA-dependent	0	0	0	0
	ENSMUSG00000004187	Kifc2	microtubule-based movement	1.64887	0.872343	1.00764	0.800405
	ENSMUSG00000004207	Psap	developmental growth	14.8673	16.8249	30.1355	24.037
	ENSMUSG00000004221	Ikbkg	response to DNA damage stimulus	2.08753	1.76147	1.80673	1.59207
	ENSMUSG00000004231	Pax2	kidney development	0	0	0	0
	ENSMUSG00000004233	Wars2	vasculogenesis	2.36657	1.40532	1.29656	1.25009
	ENSMUSG00000004263	Atn1	negative regulation of transcription from RNA polymerase II promoter	62.7866	58.4366	77.5242	56.1802
	ENSMUSG00000004264	Phb2	negative regulation of transcription, DNA-dependent	9.47113	11.6687	10.2046	10.1827
	ENSMUSG00000004266	Ptpn6	intracellular signal transduction	0.691049	0.34498	0.485653	0.445781
	ENSMUSG00000004267	Eno2	glycolysis	3.01201	2.9779	3.10901	2.67628
	ENSMUSG00000004268	Emg1	rRNA processing	10.7095	11.9735	9.01597	9.63201
	ENSMUSG00000004270	Lpcat3	biological_process	7.22588	6.65791	4.76079	4.84615
	ENSMUSG00000004285	Atp6v1f	ion transport	6.94265	6.49848	6.86127	9.36622
	ENSMUSG00000004296	Il12b	cell surface receptor signaling pathway	0	0	0.072099	0
	ENSMUSG00000004317	Clcn5	ion transport	3.78711	3.95701	2.4758	2.04529
	ENSMUSG00000004319	Clcn3	ion transport	3.36667	3.07545	2.831	2.54609
	ENSMUSG00000004328	Hif3a	positive regulation of transcription from RNA polymerase II promoter	0.0598873	0.028028	0	0
	ENSMUSG00000004341	Gpx6	oxidation-reduction process	0	0	0	0
	ENSMUSG00000004344	Gpx5	oxidation-reduction process	0	0	0	0
	ENSMUSG00000004347	Pde1c	sensory perception of smell	0	0.0146861	0	0.0116784
	ENSMUSG00000004356	Utp20	rRNA processing	7.234	7.70009	6.69897	5.77319
	ENSMUSG00000004359	Spic	regulation of transcription, DNA-dependent	0	0	0	0
	ENSMUSG00000004360	9330159F19Rik	biological_process	0.653795	0.305984	0.430754	0.273732
	ENSMUSG00000004364	Cul3	Wnt receptor signaling pathway	11.5221	11.5085	11.383	12.5217
	ENSMUSG00000004366	Sst	regulation of cell migration	0	0	0	0
	ENSMUSG00000004371	Il11	positive regulation of transcription from RNA polymerase II promoter	2.09819	2.29128	0.767999	2.21245
	ENSMUSG00000004383	Large	muscle cell homeostasis	17.6998	15.4994	14.033	10.4608
	ENSMUSG00000004393	Ddx56	biological_process	6.57745	7.51759	5.59562	6.28716
	ENSMUSG00000004394	Tmed4	transport	3.27753	3.66645	4.07303	4.28407
	ENSMUSG00000004415	Emid2	positive regulation of cell-substrate adhesion	0	0	0.0206249	0.0873766
	ENSMUSG00000004446	Bid	regulation of apoptotic process	6.45787	4.89898	3.89326	4.3669
	ENSMUSG00000004451	Ralb	cell cycle	5.33055	6.65269	4.52264	5.12064
	ENSMUSG00000004455	Ppp1cc	carbohydrate metabolic process	6.13894	6.79368	6.06699	6.75883
	ENSMUSG00000004460	Dnajb11	protein folding	7.80314	7.35464	11.1391	8.79274
	ENSMUSG00000004462	Tbccd1	regulation of cell migration	4.52375	4.31423	4.57383	3.36713
	ENSMUSG00000004473	Clec11a	positive regulation of cell proliferation	2.71742	1.54826	0.31137	0.967347
	ENSMUSG00000004500	Zfp324	biological_process	0.834701	1.29662	0.764462	0.885664
	ENSMUSG00000004508	Gab2	intracellular signal transduction	20.8436	23.1098	19.3916	18.6917
	ENSMUSG00000004530	Coro1c	phagocytosis	14.1667	14.7466	14.0029	14.0134
	ENSMUSG00000004535	Tax1bp1	apoptotic process	22.8984	23.166	21.2957	24.2657
	ENSMUSG00000004540	Psg17	female pregnancy	0.658932	0.616775	0.192951	0.326972
	ENSMUSG00000004542	Psg19	protein binding	0.149369	0.139813	0	0
	ENSMUSG00000004552	Ctse	proteolysis	0	0	0	0
	ENSMUSG00000004558	Ndrg2	nervous system development	5.55983	3.70294	4.32059	4.21789
	ENSMUSG00000004561	Mettl17	biological_process	2.06316	2.4663	2.11813	2.18322
	ENSMUSG00000004562	Arhgef40	biological_process	8.12869	6.07927	5.4184	4.31735
	ENSMUSG00000004565	Pnpla6	lipid catabolic process	7.02753	6.04978	5.13705	4.65804
	ENSMUSG00000004567	Mcoln1	ion transport	4.07107	3.88683	4.61344	3.06049
	ENSMUSG00000004568	Arhgef18	regulation of Rho protein signal transduction	7.04911	6.28998	7.9617	7.2504
	ENSMUSG00000004591	Pkn2	cell adhesion	13.7451	12.8047	15.203	15.1441
	ENSMUSG00000004609	Cd33	cell adhesion	0	0	0	0
	ENSMUSG00000004610	Etfb	transport	5.72476	5.10334	5.74746	4.05816
	ENSMUSG00000004612	Nkg7	biological_process	0	0	0	0
	ENSMUSG00000004613	Lim2	camera-type eye development	0	0	0	0.125758
	ENSMUSG00000004626	Stxbp2	exocytosis	5.79981	5.54245	6.40205	4.52035
	ENSMUSG00000004630	Pcp2	signal transduction	0.505759	0.841604	0.394928	0.33462
	ENSMUSG00000004631	Sgce	integral to plasma membrane	1.85277	1.69295	3.1002	1.44473
	ENSMUSG00000004633	Chn2	intracellular signal transduction	6.95264	6.19333	7.08401	5.07882
	ENSMUSG00000004637	Wwox	positive regulation of transcription from RNA polymerase II promoter	2.33099	1.63165	2.79556	1.46344
	ENSMUSG00000004642	Slbp	mRNA transport	6.96217	7.09266	7.25393	10.9186
	ENSMUSG00000004651	Tyr	metabolic process	0	0.0346559	0.06505	0
	ENSMUSG00000004654	Ghrhr	G-protein coupled receptor signaling pathway	0	0	0	0
	ENSMUSG00000004655	Aqp1	transport	0.351163	0.493045	0.385607	0.457412
	ENSMUSG00000004661	Arid3b	intracellular	2.3143	2.2277	2.72515	2.27235
	ENSMUSG00000004665	Cnn2	hemopoiesis	38.8073	40.7724	25.3943	35.8411
	ENSMUSG00000004667	Polr2e	transcription, DNA-dependent	4.01682	4.43377	3.86155	4.34368
	ENSMUSG00000004668	Abca13	biological_process	0	0.0108593	0.0203831	0.0259057
	ENSMUSG00000004677	Myo9b	intracellular signal transduction	22.5674	19.0251	22.0756	15.6238
	ENSMUSG00000004698	Hdac9	negative regulation of transcription, DNA-dependent	0.182783	0.106931	0.160569	0.0680246
	ENSMUSG00000004707	Ly9	cell adhesion	0.70921	0.705326	1.47967	1.7486
	ENSMUSG00000004709	Cd244	integral to membrane	0.187692	0.0439209	0.453424	0.104777
	ENSMUSG00000004730	Emr1	G-protein coupled receptor signaling pathway	0	0	0	0
	ENSMUSG00000004748	Mtfp1	apoptotic process	1.01318	0.118546	1.22382	0.848403
	ENSMUSG00000004768	Rab23	nervous system development	1.89329	2.29183	1.72573	2.04496
	ENSMUSG00000004771	Rab11a	neuron projection development	10.3183	8.89986	5.20635	6.66456
	ENSMUSG00000004788	Eif2b2	response to peptide hormone stimulus	4.58302	6.70592	5.46062	6.78328
	ENSMUSG00000004789	Dlst	metabolic process	17.7614	18.7095	13.8374	19.2036
	ENSMUSG00000004791	Pgf	branching involved in ureteric bud morphogenesis	0.728907	0.682274	1.28065	0.65105
	ENSMUSG00000004798	Ulk2	nervous system development	6.4015	5.08994	4.14206	4.53422
	ENSMUSG00000004814	Ccl24	positive regulation of cell migration	0	0	0.471524	0.133173
	ENSMUSG00000004815	Dgkq	activation of protein kinase C activity by G-protein coupled receptor protein signaling pathway	3.23233	3.38927	3.305	2.30072
	ENSMUSG00000004821	Tmed11	biological_process	0	0	0	0
	ENSMUSG00000004837	Grap	biological_process	0.125477	0.234898	0	0.0933951
	ENSMUSG00000004843	Chmp2b	protein transport	6.02288	6.57715	5.40115	7.00463
	ENSMUSG00000004846	Plod3	in utero embryonic development	2.6505	2.97099	3.73691	3.58031
	ENSMUSG00000004849	Ap1s1	protein transport	3.64183	3.6055	3.07619	3.4405
	ENSMUSG00000004864	Mapk13	cell cycle	0.181096	0	0	0.134794
	ENSMUSG00000004865	Srpk1	cell differentiation	9.96137	9.83299	7.98315	9.27893
	ENSMUSG00000004872	Pax3	positive regulation of transcription from RNA polymerase II promoter	4.49324	5.30729	5.33338	4.69811
	ENSMUSG00000004880	Lbr	oxidation-reduction process	7.59878	9.05797	11.9813	11.7953
	ENSMUSG00000004885	Crabp2	embryonic forelimb morphogenesis	1.45139	1.90195	2.42251	2.16061
	ENSMUSG00000004891	Nes	nervous system development	2.6565	2.66649	2.53324	2.77081
	ENSMUSG00000004892	Bcan	cell adhesion	0.211778	0.198229	0.18604	0.0525437
	ENSMUSG00000004894	Hapln2	cell adhesion	0.102706	0	0	0
	ENSMUSG00000004895	Prcc	mitotic cell cycle checkpoint	7.78994	10.5779	9.54196	12.5764
	ENSMUSG00000004896	Rrnad1	biological_process	3.99905	3.5441	2.90262	3.06102
	ENSMUSG00000004897	Hdgf	regulation of transcription, DNA-dependent	22.267	24.6465	32.6852	36.2152
	ENSMUSG00000004902	Slc25a18	biological_process	6.92802	6.34068	4.7336	4.69831
	ENSMUSG00000004929	Thop1	peptide metabolic process	1.06635	1.27348	1.35668	1.23162
	ENSMUSG00000004931	Apba3	in utero embryonic development	1.78204	3.19706	3.58754	2.43176
	ENSMUSG00000004933	Matk	protein phosphorylation	1.9886	2.12729	1.56543	1.99918
	ENSMUSG00000004934	Pias4	Wnt receptor signaling pathway	6.95938	8.57695	6.07964	8.05781
	ENSMUSG00000004936	Map2k1	negative regulation of cell proliferation	10.1555	8.33747	11.9117	12.4575
	ENSMUSG00000004937	Sgta	biological_process	9.25315	12.7177	14.1994	13.2516
	ENSMUSG00000004939	Itgb1bp3	pyridine nucleotide biosynthetic process	0	0	0	0
	ENSMUSG00000004945	5730437N04Rik	biological_process	5.97239	7.5254	8.07164	9.91662
	ENSMUSG00000004947	Dtx2	Notch signaling pathway	7.40326	7.64575	5.0012	6.4986
	ENSMUSG00000004948	Zp3	intracellular signal transduction	0	0	0	0
	ENSMUSG00000004951	Hspb1	negative regulation of apoptotic process	4.25885	6.84618	6.3439	10.0612
	ENSMUSG00000004952	Rasa4	intracellular signal transduction	1.00349	1.0567	1.56472	0.952319
	ENSMUSG00000004961	Syt5	plasma membrane	0.396038	0.741401	0.231938	0.0982599
	ENSMUSG00000004980	Hnrnpa2b1	mRNA processing	145.095	151.115	145.851	195.441
	ENSMUSG00000004988	Fxyd4	ion transport	2.88523	5.94141	9.29349	7.0153
	ENSMUSG00000004994	Ccdc130	biological_process	3.31066	3.60013	2.95108	3.62381
	ENSMUSG00000004996	Mri1	methionine biosynthetic process	2.49792	3.10331	2.55342	2.06208
	ENSMUSG00000005034	Prkacb	protein phosphorylation	1.76086	2.01285	1.73851	1.92538
	ENSMUSG00000005043	Sgsh	heparan sulfate proteoglycan metabolic process	0.941041	1.03041	0.358746	0.753301
	ENSMUSG00000005045	Chd5	biological_process	0.374946	0.319053	0.359323	0.152226
	ENSMUSG00000005054	Cstb	regulation of apoptotic process	43.5071	50.4541	46.3371	69.0653
	ENSMUSG00000005057	Sh2b2	nervous system development	1.45761	2.9561	2.41866	2.35068
	ENSMUSG00000005069	Pex5	neuromuscular process	4.46712	4.42729	4.28331	3.99867
	ENSMUSG00000005078	Jkamp	cellular_component	2.60035	3.65098	2.33872	2.25808
	ENSMUSG00000005087	Cd44	cell adhesion	5.38667	7.08613	5.0038	5.47232
	ENSMUSG00000005089	Slc1a2	transport	0.137779	0.100305	0.107586	0.0683678
	ENSMUSG00000005102	Eif2ak4	protein phosphorylation	11.0287	9.3606	9.66581	7.15649
	ENSMUSG00000005103	Wdr1	sensory perception of sound	145.902	151.066	156.828	167.002
	ENSMUSG00000005107	Slc2a9	transmembrane transport	0.351733	0.450526	0.45535	0.275582
	ENSMUSG00000005124	Wisp1	cell adhesion	62.4837	69.0338	50.5244	49.3588
	ENSMUSG00000005125	Ndrg1	mast cell activation	9.05271	12.6848	8.98253	11.5279
	ENSMUSG00000005131	4930550C14Rik	biological_process	0.137359	0.514286	0.482664	0.715676
	ENSMUSG00000005142	Man2b1	carbohydrate metabolic process	7.67865	5.98949	6.60493	4.68344
	ENSMUSG00000005148	Klf5	regulation of transcription, DNA-dependent	50.6547	71.4972	47.5593	52.8645
	ENSMUSG00000005150	Wdr83	mRNA processing	3.66163	3.42737	3.06702	3.23249
	ENSMUSG00000005161	Prdx2	anti-apoptosis	2.88501	3.43692	3.41759	3.70911
	ENSMUSG00000005198	Polr2a	transcription, DNA-dependent	31.7624	38.724	34.4843	38.9825
	ENSMUSG00000005202	Shbg	primary spermatocyte growth	0	0	0	0
	ENSMUSG00000005204	Senp3	proteolysis	7.35732	6.61478	6.26475	5.86051
	ENSMUSG00000005220	Corin	proteolysis	0.0353558	0.198563	0.031059	0.184213
	ENSMUSG00000005225	Plekha8	biological_process	5.72194	5.26661	3.18348	3.5728
	ENSMUSG00000005232	G6pc2	glucose homeostasis	0.0813209	0.0761183	0	0
	ENSMUSG00000005233	Spc25	cell cycle	1.0371	0.808962	1.70825	1.35089
	ENSMUSG00000005237	Dnahc2	microtubule-based movement	0.0587582	0.0274995	0.0129043	0.0109338
	ENSMUSG00000005251	Ripk4	protein phosphorylation	0.758447	1.31063	1.17879	0.73823
	ENSMUSG00000005262	Ufd1l	ubiquitin-dependent protein catabolic process	6.22389	6.36987	5.19713	5.19257
	ENSMUSG00000005267	Zfp287	viral reproduction	2.5319	2.30021	2.28961	1.8984
	ENSMUSG00000005268	Prlr	JAK-STAT cascade	0.0402471	0.0565084	0.0353559	0.127317
	ENSMUSG00000005299	Letm1	cristae formation	2.70391	2.57109	1.73435	2.73136
	ENSMUSG00000005312	Ubqln1	response to hypoxia	19.2083	23.5207	20.6913	24.1412
	ENSMUSG00000005320	Fgfr4	peptidyl-tyrosine phosphorylation	0	0	0	0.0355257
	ENSMUSG00000005338	Cadm3	cell adhesion	0	0	0	0
	ENSMUSG00000005339	Fcer1a	cell surface receptor signaling pathway	0	0	0	0
	ENSMUSG00000005354	Txn2	glycerol ether metabolic process	7.52516	6.70345	4.79031	5.27644
	ENSMUSG00000005355	Casp14	cell differentiation	0.198047	0.0926884	0.173979	0.0737055
	ENSMUSG00000005357	Slc1a6	transport	9.16322	6.20023	5.819	3.28693
	ENSMUSG00000005360	Slc1a3	transport	0.157464	0.128966	0.0691638	0.190457
	ENSMUSG00000005362	Crbn	proteolysis	10.442	9.66851	7.3912	6.76576
	ENSMUSG00000005364	Il5ra	inflammatory response to antigenic stimulus	0	0.0570183	0.0535124	0
	ENSMUSG00000005370	Msh6	DNA damage response, signal transduction resulting in induction of apoptosis	69.9902	80.1779	71.5332	94.869
	ENSMUSG00000005371	Fbxo11	sensory perception of sound	30.3146	31.5144	31.3367	32.9704
	ENSMUSG00000005373	Mlxipl	negative regulation of transcription, DNA-dependent	0	0.0222113	0.0833823	0.0883116
	ENSMUSG00000005374	Tbl2	biological_process	3.28855	3.35519	2.51334	2.91281
	ENSMUSG00000005378	Wbscr22	biological_process	2.49893	3.79673	2.60883	3.2348
	ENSMUSG00000005397	Nid1	biological_process	10.4518	10.283	16.3861	12.8333
	ENSMUSG00000005410	Mcm5	DNA replication	4.3888	4.20821	10.5789	11.035
	ENSMUSG00000005413	Hmox1	oxidation-reduction process	84.8899	99.9622	156.727	217.389
	ENSMUSG00000005417	Mprip	cytoplasm	25.5375	22.6221	24.6664	19.4791
	ENSMUSG00000005442	Cic	regulation of transcription, DNA-dependent	8.87112	8.09788	9.72349	7.5069
	ENSMUSG00000005447	Pafah1b3	brain development	2.18359	2.4647	2.20031	2.19893
	ENSMUSG00000005465	Il27ra	defense response to Gram-positive bacterium	0.633806	0.296628	0.556779	0.294847
	ENSMUSG00000005469	Prkaca	positive regulation of cell cycle arrest	7.11477	7.22503	7.42938	6.79446
	ENSMUSG00000005470	Asf1b	regulation of transcription, DNA-dependent	1.13171	1.13497	3.12454	2.82791
	ENSMUSG00000005474	Myl10	biological_process	0	0	0	0
	ENSMUSG00000005481	Ddx39	RNA splicing	8.16932	7.05846	8.34552	9.13466
	ENSMUSG00000005483	Dnajb1	protein folding	20.7199	26.2959	30.9923	64.2597
	ENSMUSG00000005493	Msh4	spermatogenesis	0.355669	0.665829	0.26781	0.34037
	ENSMUSG00000005501	Usp40	ubiquitin-dependent protein catabolic process	15.7596	13.0785	11.9532	11.186
	ENSMUSG00000005503	Evx1	positive regulation of transcription from RNA polymerase II promoter	0	0	0	0
	ENSMUSG00000005505	Kbtbd4	protein binding	7.35482	8.96049	6.76865	8.60256
	ENSMUSG00000005506	Celf1	mRNA processing	8.9014	8.11957	7.88604	7.90397
	ENSMUSG00000005510	Ndufs3	transport	6.12982	6.3546	3.70571	3.38512
	ENSMUSG00000005514	Por	oxidation-reduction process	22.3524	30.6805	25.4347	30.7335
	ENSMUSG00000005533	Igf1r	neuron projection development	56.2319	56.5577	46.833	45.5003
	ENSMUSG00000005534	Insr	G-protein coupled receptor signaling pathway	11.6169	9.93249	10.3178	8.88556
	ENSMUSG00000005540	Fcer2a	positive regulation of nitric-oxide synthase activity	2.10055	1.62717	0.827191	1.34783
	ENSMUSG00000005547	Cyp2a5	oxidation-reduction process	0	0	0	0
	ENSMUSG00000005553	Atp4a	cation transport	0.225485	0.211059	0.198082	0.167834
	ENSMUSG00000005566	Trim28	negative regulation of transcription, DNA-dependent	12.6256	13.696	11.0641	12.4075
	ENSMUSG00000005575	Ube2m	protein modification process	17.5042	19.9441	16.3192	15.0611
	ENSMUSG00000005580	Adcy9	intracellular signal transduction	3.15079	2.98655	2.06715	1.8257
	ENSMUSG00000005583	Mef2c	nervous system development	1.14749	1.19733	1.96649	1.35816
	ENSMUSG00000005609	Ctr9	histone monoubiquitination	16.1988	16.6411	15.1415	18.1646
	ENSMUSG00000005610	Eif4g2	RNA metabolic process	52.2679	56.8719	38.431	56.0712
	ENSMUSG00000005611	Mrvi1		0.235045	0.190673	0.357898	0.268255
	ENSMUSG00000005615	Pcyt1a	biosynthetic process	3.79651	5.173	4.47497	5.32973
	ENSMUSG00000005621	Zfp592	biological_process	8.59962	9.06678	8.35853	8.04723
	ENSMUSG00000005625	Psmd4	regulation of transcription, DNA-dependent	8.41801	8.67696	8.32308	9.03074
	ENSMUSG00000005628	Tmod4	biological_process	1.01273	0.517057	0.566142	0.68527
	ENSMUSG00000005640	Insrr	protein phosphorylation	0	0.0286226	0.241764	0.0682817
	ENSMUSG00000005649	Cabp5	cytoplasm	0.081235	0	0.214087	0.12093
	ENSMUSG00000005656	Snx6	negative regulation of transcription, DNA-dependent	11.005	9.74108	7.04049	11.8417
	ENSMUSG00000005667	Mthfd2	one-carbon metabolic process	3.93605	4.62091	5.86052	5.31317
	ENSMUSG00000005672	Kit	peptidyl-tyrosine phosphorylation	0.0659214	0.15426	0.086865	0
	ENSMUSG00000005674	Tomm40l	biological_process	2.15899	1.98478	1.86274	1.63568
	ENSMUSG00000005677	Nr1i3	negative regulation of transcription, DNA-dependent	1.2134	0.938249	0.393934	1.0406
	ENSMUSG00000005681	Apoa2	protein folding	0	0	0	0
	ENSMUSG00000005682	Pan2	ubiquitin-dependent protein catabolic process	6.90165	6.55442	9.24924	5.66201
	ENSMUSG00000005683	Cs	carbohydrate metabolic process	16.9626	18.0911	14.6146	19.1813
	ENSMUSG00000005686	Ampd3	IMP biosynthetic process	2.98234	2.58893	3.65517	2.79268
	ENSMUSG00000005687	Bcas2	biological_process	4.86894	6.41247	5.56683	6.08259
	ENSMUSG00000005696	Sh2d1a	positive regulation of natural killer cell mediated cytotoxicity	0	0	0	0
	ENSMUSG00000005698	Ctcf	negative regulation of transcription, DNA-dependent	24.146	25.0587	19.0352	28.2385
	ENSMUSG00000005699	Pard6a	cytoplasm	1.77653	1.96522	1.7025	2.64462
	ENSMUSG00000005705	Agrp	neuropeptide signaling pathway	0.349964	0.655148	1.8446	0.781457
	ENSMUSG00000005716	Pvalb	cytoplasm	0	0	0	0
	ENSMUSG00000005718	Tfap4	negative regulation of transcription, DNA-dependent	1.52805	1.94111	2.39704	1.94976
	ENSMUSG00000005732	Ranbp1	spindle organization	19.2422	23.0822	30.9354	29.5486
	ENSMUSG00000005763	Cd247	cell surface receptor signaling pathway	1.51894	1.89569	1.2355	1.17246
	ENSMUSG00000005774	Rfx5	negative regulation of transcription from RNA polymerase II promoter	4.48367	4.22517	4.84362	5.20137
	ENSMUSG00000005779	Psmb4	proteolysis involved in cellular protein catabolic process	12.1624	11.8139	14.0105	16.9098
	ENSMUSG00000005800	Mmp8	proteolysis	0.094018	0	0	0
	ENSMUSG00000005802	Slc30a4	cation transport	2.67168	3.19989	3.35645	3.74197
	ENSMUSG00000005803	Sqrdl	oxidation-reduction process	0.458729	0.80509	0.352607	0.512163
	ENSMUSG00000005804	Pldn	pigmentation	2.39094	2.42447	2.45043	2.8919
	ENSMUSG00000005813	Metap1	proteolysis	12.7573	14.2277	10.73	15.6238
	ENSMUSG00000005823	Gpr108	biological_process	6.67055	7.26736	7.49296	5.20922
	ENSMUSG00000005824	Tnfsf14	immune response	0	0	0.108982	0.18468
	ENSMUSG00000005836	Gata6	pancreas development	214.163	248.11	141.387	170.639
	ENSMUSG00000005846	Rsl1d1	translation	34.8031	36.7235	30.3573	36.4572
	ENSMUSG00000005864	Cnga2	sensory perception of smell	0.470391	0.0628996	0.236128	0.250088
	ENSMUSG00000005871	Apc	kidney development	6.90467	6.16048	5.66217	6.7659
	ENSMUSG00000005873	Reep5	receptor activity	7.57066	6.86253	8.54076	7.94833
	ENSMUSG00000005881	Ergic3	biological_process	4.6186	4.49377	5.28517	5.65415
	ENSMUSG00000005882	Uqcc	biological_process	1.23058	1.22384	1.04049	0.973195
	ENSMUSG00000005883	Spo11	ovarian follicle development	0	0	0	0
	ENSMUSG00000005886	Ncoa2	negative regulation of transcription, DNA-dependent	7.49518	7.28466	8.03848	6.15211
	ENSMUSG00000005891	Prl4a1	response to hypoxia	0	0	0	0
	ENSMUSG00000005892	Trh	adult walking behavior	0	0.467929	0	0.744191
	ENSMUSG00000005893	Nr2c2	regulation of transcription, DNA-dependent	16.8077	13.5216	11.2822	10.8465
	ENSMUSG00000005897	Nr2c1	negative regulation of transcription, DNA-dependent	4.77603	4.71212	3.40183	3.49085
	ENSMUSG00000005899	Smpd4	sphingomyelin catabolic process	2.90864	2.60004	2.98953	3.27992
	ENSMUSG00000005907	Pex1	DNA repair	4.51346	3.3581	3.41595	2.56698
	ENSMUSG00000005917	Otx1	regulation of transcription, DNA-dependent	0.517621	0.702533	0.409243	0.346749
	ENSMUSG00000005936	Kctd20	biological_process	6.81873	7.83936	6.29389	7.31877
	ENSMUSG00000005947	Itgae	cell adhesion	0.639398	0.828681	1.59866	1.57419
	ENSMUSG00000005949	Ctns	transport	10.3859	9.95666	8.02004	8.88381
	ENSMUSG00000005950	P2rx5	cell surface receptor signaling pathway	2.71965	2.54565	1.83167	1.95682
	ENSMUSG00000005951	Shpk	carbohydrate metabolic process	1.02598	0.823151	1.03005	0.98185
	ENSMUSG00000005952	Trpv1	ion transport	0	0	0	0
	ENSMUSG00000005958	Ephb3	nervous system development	13.0025	14.7589	12.5534	9.64665
	ENSMUSG00000005968	Tuft1	biomineral tissue development	10.1043	10.5198	14.5758	14.1973
	ENSMUSG00000005973	Rcn1	camera-type eye development	13.9773	14.3337	10.0667	8.60596
	ENSMUSG00000005980	Dnase1	DNA catabolic process	0.436728	0.628904	0.796817	0.400082
	ENSMUSG00000005981	Trap1	protein folding	4.7702	4.71308	7.68255	5.47379
	ENSMUSG00000005982	Nat15	N-terminal peptidyl-methionine acetylation	3.05508	2.8292	2.39829	2.56426
	ENSMUSG00000005983	1700037C18Rik	biological_process	3.38261	3.54614	2.08006	3.5752
	ENSMUSG00000005986	Ankrd13d	biological_process	1.56357	1.00618	1.03016	0.654636
	ENSMUSG00000005994	Tyrp1	metabolic process	0	0	0	0
	ENSMUSG00000006005	Tpr	protein import into nucleus	25.7293	25.5274	31.6514	30.3195
	ENSMUSG00000006007	Pdc	visual perception	0	0	0.153716	0
	ENSMUSG00000006010	BC003331	biological_process	5.49795	5.79285	5.53782	4.79928
	ENSMUSG00000006014	Prg4	immune response	3.22056	3.25461	14.1208	8.86727
	ENSMUSG00000006019	Dhx34	biological_process	2.75893	2.67807	2.42364	1.95212
	ENSMUSG00000006021	Kptn	biological_process	1.84862	2.4225	1.58787	1.49828
	ENSMUSG00000006024	Napa	brain development	12.5423	13.9541	15.6056	15.3487
	ENSMUSG00000006050	Sra1	positive regulation of transcription from RNA polymerase II promoter	7.20859	7.93276	4.92054	6.59813
	ENSMUSG00000006056	Calcoco2	response to interferon-gamma	0.173338	0	0	0
	ENSMUSG00000006057	Atp5g1	ion transport	1.11166	1.64085	1.42728	1.1775
	ENSMUSG00000006058	Snf8	regulation of transcription from RNA polymerase II promoter	3.78898	4.53752	3.2306	3.98149
	ENSMUSG00000006095	Tbcb	nervous system development	3.93596	3.48501	2.99038	2.85044
	ENSMUSG00000006127	Inpp5k	G-protein coupled receptor signaling pathway	6.42268	4.68565	4.14862	3.83146
	ENSMUSG00000006134	Crkl	blood vessel development	19.1641	21.0674	21.8699	28.2175
	ENSMUSG00000006143	2310043J07Rik	biological_process	0.150933	0.0706385	0	0.224686
	ENSMUSG00000006154	Eps8l1	Rac protein signal transduction	0.181188	0.072684	0.204645	0.250458
	ENSMUSG00000006169	Clint1	phospholipid binding	10.5922	10.6254	7.79015	8.00622
	ENSMUSG00000006179	Prss16	proteolysis	0.184157	0.172375	0	0.0913815
	ENSMUSG00000006191	Cdkal1	biological_process	4.83576	3.64281	3.38973	3.11863
	ENSMUSG00000006200	Rhox6	biological_process	0	0	0	0
	ENSMUSG00000006204	5430419D17Rik	biological_process	0	0	0.0628601	0
	ENSMUSG00000006205	Htra1	proteolysis	4.71225	3.79532	4.66905	4.40468
	ENSMUSG00000006215	Zbtb17	multicellular organismal development	7.53919	7.89622	7.67329	6.32848
	ENSMUSG00000006216	Clcnkb	ion transport	0.213873	0.13346	0.125254	0.106127
	ENSMUSG00000006218	Fam131c	biological_process	0.321879	0.451929	0.706902	0.359372
	ENSMUSG00000006219	Fblim1	biological_process	5.31835	4.38468	5.198	3.25074
	ENSMUSG00000006221	Hspb7	response to heat	3.91456	1.48124	1.60966	1.42585
	ENSMUSG00000006235	Epor	brain development	0.252188	0.708162	0	0.375419
	ENSMUSG00000006241	Ccdc159	biological_process	3.0699	2.51431	1.79788	1.04729
	ENSMUSG00000006262	Mob1b		4.43706	4.12172	3.52871	3.50276
	ENSMUSG00000006269	Atp6v1b1	ion transport	3.35282	3.13832	2.62978	1.15866
	ENSMUSG00000006270	Vax1	nervous system development	0	0	0.109899	0
	ENSMUSG00000006273	Atp6v1b2	ion transport	4.78565	6.22516	3.36942	4.60973
	ENSMUSG00000006276	Eps15l1	endocytosis	17.7054	17.7303	19.4421	12.4518
	ENSMUSG00000006281	Tep1	telomere maintenance via recombination	6.07059	4.17577	5.68009	3.97206
	ENSMUSG00000006288	Ttc5	biological_process	5.14025	5.346	3.41176	3.57094
	ENSMUSG00000006289	Osgep	proteolysis	2.21878	2.16583	2.22758	1.9346
	ENSMUSG00000006299	Aamp	biological_process	25.4057	31.4196	25.903	38.7999
	ENSMUSG00000006301	Tmbim1	biological_process	9.67579	9.80841	8.74274	8.46591
	ENSMUSG00000006304	Arpc2	regulation of actin filament polymerization	43.8081	45.9193	68.5399	58.6797
	ENSMUSG00000006307	Wbp7	histone H3-K4 methylation	19.2365	16.9651	18.7281	15.3033
	ENSMUSG00000006310	Zbtb32	hemopoiesis	0.853596	1.08953	0.61352	0.404314
	ENSMUSG00000006311	Etv2	Wnt receptor signaling pathway	0	0	0	0
	ENSMUSG00000006313	Upk1a	protein oligomerization	1.05792	2.14551	2.16848	0.656193
	ENSMUSG00000006315	Tmem147	biological_process	4.51687	4.4766	4.43475	3.36201
	ENSMUSG00000006333	Rps9	translation	6.57976	6.12401	4.53919	6.33626
	ENSMUSG00000006335	Tfpt	regulation of transcription, DNA-dependent	6.9506	6.03562	2.86904	5.54748
	ENSMUSG00000006342	Susd2	biological_process	1.2045	0.46424	1.36933	0.843798
	ENSMUSG00000006344	Ggt5	inflammatory response	0	0	0	0
	ENSMUSG00000006345	Ggt1	spermatogenesis	0.0967797	0.030196	0.141697	0.0720353
	ENSMUSG00000006356	Crip2	positive regulation of cell proliferation	6.41965	12.3183	8.31822	11.229
	ENSMUSG00000006360	Crip1	apoptotic process	65.3009	105.268	46.8935	73.2931
	ENSMUSG00000006362	Cbfa2t3	regulation of transcription, DNA-dependent	0.0284022	0.0265851	0	0.126842
	ENSMUSG00000006369	Fbln1	embryo implantation	0.685804	0.733633	1.33401	0.911534
	ENSMUSG00000006373	Pgrmc1	integral to membrane	16.5581	17.413	15.2412	15.2707
	ENSMUSG00000006378	Gcat	metabolic process	0.0547285	0.0512272	0.0961548	0.0814713
	ENSMUSG00000006386	Tek	anti-apoptosis	3.50913	3.11325	3.726	2.97532
	ENSMUSG00000006389	Mpl	regulation of chemokine production	0	0	0	0
	ENSMUSG00000006390	Elovl1	fatty acid biosynthetic process	5.95024	6.54525	4.99818	5.9483
	ENSMUSG00000006392	Med8	regulation of transcription from RNA polymerase II promoter	5.40372	4.03886	4.85328	4.74249
	ENSMUSG00000006395	Hyi	isomerase activity	1.64733	1.98249	1.86059	1.9268
	ENSMUSG00000006398	Cdc20	nervous system development	5.48136	7.04511	16.7454	22.6526
	ENSMUSG00000006403	Adamts4	proteolysis	1.62977	1.31139	1.13029	1.36204
	ENSMUSG00000006411	Pvrl4	cell-cell adhesion	0.29932	0.336205	0.262944	0.267349
	ENSMUSG00000006412	Pfdn2	protein folding	7.6959	8.69123	12.3455	9.33951
	ENSMUSG00000006418	Rnf114	biological_process	10.9339	11.2762	19.1814	25.2922
	ENSMUSG00000006423	C330007P06Rik	biological_process	6.01701	5.6684	4.17746	5.1576
	ENSMUSG00000006435	Neurl1a	lactation	3.03249	2.25121	2.70988	1.55665
	ENSMUSG00000006442	Srm	spermidine biosynthetic process	13.1888	14.903	5.63642	6.98668
	ENSMUSG00000006445	Epha2	cell adhesion	87.7139	101.709	125.471	118.612
	ENSMUSG00000006456	Rbm14	nucleotide binding	12.5275	11.9817	10.1136	7.50895
	ENSMUSG00000006457	Actn3	muscle contraction	0.304557	0.427609	0.133772	0.283361
	ENSMUSG00000006462	A530013C23Rik		1.18289	1.03578	0.737452	1.5621
	ENSMUSG00000006463	Zdhhc24	biological_process	1.14767	1.04866	0.864162	0.793216
	ENSMUSG00000006464	Bbs1	sensory perception of smell	1.90088	1.35379	1.41575	1.47638
	ENSMUSG00000006469	Slc34a3	ion transport	0	0	0	0
	ENSMUSG00000006471	Ndor1	oxidation-reduction process	3.21065	2.36551	1.78722	1.59711
	ENSMUSG00000006476	Nelf	plasma membrane	4.17666	4.29653	3.26947	3.01644
	ENSMUSG00000006488	Prl7a1	biological_process	0	0	0	0
	ENSMUSG00000006490	Prl8a9	biological_process	0	0	0.218788	0
	ENSMUSG00000006494	Pdk1	intracellular signal transduction	1.7965	1.77711	2.06239	1.13964
	ENSMUSG00000006498	Ptbp1	mRNA processing	19.2128	22.152	16.9896	18.1564
	ENSMUSG00000006517	Mvd	positive regulation of cell proliferation	4.71467	5.5163	2.76113	2.72941
	ENSMUSG00000006519	Cyba	transport	2.17572	2.22166	2.08506	2.0611
	ENSMUSG00000006522	Itih3	hyaluronan metabolic process	0	0	0	0
	ENSMUSG00000006526	Tmem110	biological_process	2.45021	2.58014	1.5807	1.73826
	ENSMUSG00000006527	Sfmbt1	biological_process	5.13585	5.57395	5.21178	5.15738
	ENSMUSG00000006529	Itih1	hyaluronan metabolic process	0	0	0	0
	ENSMUSG00000006538	Ihh	pancreas development	0.049629	0.0929078	0.0435976	0
	ENSMUSG00000006542	Prkag3	glucose transport	0.060755	0.511813	0.0533715	0.0452213
	ENSMUSG00000006546	Cryba2	protein homodimerization activity	0.172109	0	0	0
	ENSMUSG00000006567	Atp7b	cation transport	0	0.0279445	0	0
	ENSMUSG00000006570	Defb2	defense response	0	0	0	0
	ENSMUSG00000006574	Slc4a1	chloride transport	0	0	0	0
	ENSMUSG00000006575	Rundc3a		0.939936	0.879802	0.337789	0.667814
	ENSMUSG00000006576	Slc4a3	regulation of intracellular pH	4.12171	3.41456	3.17687	2.43314
	ENSMUSG00000006585	Cdt1	cell cycle	16.4357	18.9344	26.1924	30.5052
	ENSMUSG00000006586	Runx1t1	GO:0006355	0.373887	0.320803	0.424246	0.347866
	ENSMUSG00000006587	Snai3	regulation of transcription, DNA-dependent	1.30625	0.407561	0	0
	ENSMUSG00000006589	Aprt	lactation	16.7776	17.9477	18.7158	14.6684
	ENSMUSG00000006599	Gtf2h1	positive regulation of transcription from RNA polymerase II promoter	19.2848	21.234	20.4194	21.4965
	ENSMUSG00000006611	Hfe	female pregnancy	0.105962	0.297548	0.41888	0.315479
	ENSMUSG00000006638	Abhd1		7.27655	6.3065	6.09629	6.56952
	ENSMUSG00000006641	Slc5a6	transport	0.972121	1.41949	0.888139	0.839343
	ENSMUSG00000006642	Tcf23	multicellular organismal development	0.449892	1.31597	0.93864	1.08831
	ENSMUSG00000006649	Nphs1	MAPK cascade	0	0	0	0
	ENSMUSG00000006651	Aplp1	cell adhesion	7.19841	9.07023	10.215	8.86121
	ENSMUSG00000006673	Qrich1	biological_process	55.9073	59.0725	61.828	57.4924
	ENSMUSG00000006675	P4htm	oxidation-reduction process	1.78385	1.55046	1.45512	1.4226
	ENSMUSG00000006676	Usp19	ubiquitin-dependent protein catabolic process	32.4969	33.6132	30.0275	31.6459
	ENSMUSG00000006678	Pola1	DNA replication	3.38077	2.91465	5.41225	4.90032
	ENSMUSG00000006699	Cdc42	nervous system development	22.3457	24.6049	15.542	24.9954
	ENSMUSG00000006705	Pknox1	positive regulation of transcription from RNA polymerase II promoter	3.22975	3.43304	3.17386	3.62634
	ENSMUSG00000006711	D130043K22Rik		0.253924	0.207969	0.167298	0.165376
	ENSMUSG00000006715	Gmnn	negative regulation of transcription, DNA-dependent	5.77497	7.14921	10.6372	10.6768
	ENSMUSG00000006717	Acot13	protein homotetramerization	5.43779	5.08989	7.0249	8.09493
	ENSMUSG00000006720	Zfp184	biological_process	2.55098	3.15672	1.40535	1.70566
	ENSMUSG00000006724	Cyp27b1	negative regulation of cell proliferation	0.473954	0.310542	0.208177	0.176387
	ENSMUSG00000006728	Cdk4	cell cycle	14.1952	15.0451	13.5806	14.8942
	ENSMUSG00000006731	B4galnt1	lipid storage	1.80473	3.20073	3.33769	2.40381
	ENSMUSG00000006732	Mettl1	tRNA modification	3.12953	3.02381	2.03973	1.46525
	ENSMUSG00000006736	Tspan31	biological_process	23.8841	25.3464	29.1335	29.7801
	ENSMUSG00000006740	Kif5b	microtubule-based movement	26.7082	26.6815	34.0583	32.8882
	ENSMUSG00000006763	Saal1	biological_process	1.45699	1.71954	1.20572	1.3045
	ENSMUSG00000006764	Tph2	oxidation-reduction process	0	0	0	0.0588079
	ENSMUSG00000006777	Krt23	biological_process	0.147365	0.275874	0	0
	ENSMUSG00000006782	Cnp	axonogenesis	1.5822	2.14351	1.53622	2.16938
	ENSMUSG00000006784	Ttc25	biological_process	0.121064	0.141648	0.079763	0.202748
	ENSMUSG00000006800	Sulf2	kidney development	3.44954	4.20262	6.01253	4.87022
	ENSMUSG00000006818	Sod2	post-embryonic development	4.52326	5.92743	4.55634	5.07259
	ENSMUSG00000006850	Tmco6	biological_process	2.79239	4.63345	2.45303	3.21213
	ENSMUSG00000006906	Stambp	anti-apoptosis	8.12591	8.40667	6.85659	7.8787
	ENSMUSG00000006920	Ezh1	negative regulation of transcription from RNA polymerase II promoter	3.43354	2.8073	3.99745	3.49478
	ENSMUSG00000006930	Hap1	positive regulation of neuron projection development	7.45105	8.15696	33.6383	32.4319
	ENSMUSG00000006931	Leprel4	biological_process	35.1264	36.8216	32.0443	36.9111
	ENSMUSG00000006932	Ctnnb1	kidney development	12.5594	14.2971	14.3306	17.9234
	ENSMUSG00000006941	Eif1b	biological_process	8.29952	10.5935	6.62807	10.8575
	ENSMUSG00000006948	Klk4	biological_process	0	0	0	0
	ENSMUSG00000006958	Chrd	dorsal/ventral pattern formation	1.55232	1.05218	1.38717	0.876528
	ENSMUSG00000006998	Psmd2	regulation of protein catabolic process	9.23995	11.5434	11.5864	10.76
	ENSMUSG00000007021	Syngr3	positive regulation of transporter activity	0.768754	0.822367	0.482376	0.490457
	ENSMUSG00000007029	Vars	tRNA aminoacylation for protein translation	2.78084	2.9041	4.52237	4.1739
	ENSMUSG00000007030	D17H6S56E-3	extracellular region	0.784042	0.80727	0.241065	0.204253
	ENSMUSG00000007033	Hspa1l	multicellular organismal development	0.839998	1.22307	1.22985	1.3894
	ENSMUSG00000007034	Slc44a4	biological_process	0	0	0	0.039681
	ENSMUSG00000007035	Msh5	synapsis	1.5996	1.06257	0.974574	0.672123
	ENSMUSG00000007036	Abhd16a		6.1906	5.00884	5.39217	5.89642
	ENSMUSG00000007038	Neu1	metabolic process	6.40314	6.9454	5.09556	6.89668
	ENSMUSG00000007039	Ddah2	citrulline metabolic process	4.8626	4.92306	3.13835	2.80683
	ENSMUSG00000007041	Clic1	ion transport	16.1083	16.4295	25.6663	25.964
	ENSMUSG00000007044	Ly6g6c	biological_process	0	0.298371	0	0.118632
	ENSMUSG00000007050	Lsm2	mRNA processing	4.41253	5.12949	4.06384	5.88004
	ENSMUSG00000007080	Pole	in utero embryonic development	2.94704	2.81442	6.08739	5.0837
	ENSMUSG00000007097	Atp1a2	cation transport	0.0305627	0.0858222	0.187939	0.0227485
	ENSMUSG00000007107	Atp1a4	cation transport	0.664628	0.435475	0.642242	0.0989395
	ENSMUSG00000007122	Casq1	response to heat	1.90095	1.39805	1.66993	0.555861
	ENSMUSG00000007207	Stx1a	synaptic transmission	3.05499	3.24728	2.00142	2.23536
	ENSMUSG00000007209	Ceacam9	membrane	0	0	0	0
	ENSMUSG00000007216	Zfp775	biological_process	0.338907	0.370095	0.297719	0.378384
	ENSMUSG00000007279	Scube2	biological_process	0.257108	0.360989	0	0.0637905
	ENSMUSG00000007338	Mrpl49	biological_process	17.707	19.523	10.211	25.3892
	ENSMUSG00000007379	Dennd2c	biological_process	2.33718	2.6872	2.03697	2.30122
	ENSMUSG00000007411	Mark3	protein phosphorylation	21.0704	17.5731	14.7722	16.4371
	ENSMUSG00000007415	Gatad1	cellular_component	5.6696	5.87703	4.7336	4.63852
	ENSMUSG00000007440	Pcdha4	cell adhesion	0.0435308	0.130387	0.0305924	0.0194406
	ENSMUSG00000007457	2310003L06Rik	biological_process	0	0	0	0
	ENSMUSG00000007458	M6pr	transport	14.2182	15.7322	13.5677	15.3503
	ENSMUSG00000007476	Lrrc8a	cell differentiation	13.6807	17.1	13.9723	14.6948
	ENSMUSG00000007480	Mc5r	G-protein coupled receptor signaling pathway	0	0.184269	0	0.0732651
	ENSMUSG00000007564	Ppp2r1a	regulation of apoptotic process	18.9436	20.8229	15.2714	19.8017
	ENSMUSG00000007570	Fance	biological_process	1.10506	1.21538	0.946493	0.925336
	ENSMUSG00000007589	Tinf2	negative regulation of epithelial cell proliferation	5.89691	6.19624	8.15472	10.7606
	ENSMUSG00000007591	Tssk4	multicellular organismal development	0.489444	0.916262	0.601947	1.16577
	ENSMUSG00000007594	Hapln4	biological_process	0.322464	0.241467	0.0566549	0.240017
	ENSMUSG00000007603	Dus3l	oxidation-reduction process	14.9211	17.0597	13.0198	10.3607
	ENSMUSG00000007610	Gtpbp3	GTP catabolic process	1.21638	1.36627	1.49598	0.931248
	ENSMUSG00000007613	Tgfbr1	kidney development	5.96207	7.04674	3.32892	5.28387
	ENSMUSG00000007617	Homer1	skeletal muscle fiber development	0.9285	1.30888	0.569979	1.37388
	ENSMUSG00000007646	Rad51c	DNA repair	0.756275	0.495524	0.896893	0.70364
	ENSMUSG00000007653	Gabrb2	transport	0	0	0	0
	ENSMUSG00000007655	Cav1	negative regulation of transcription from RNA polymerase II promoter	15.7081	16.4956	14.7743	17.0421
	ENSMUSG00000007656	Arpp19	cell cycle	1.76077	1.94185	2.15937	2.29676
	ENSMUSG00000007659	Bcl2l1	anti-apoptosis	20.6151	21.1029	16.9567	21.1917
	ENSMUSG00000007670	Khsrp		13.5411	15.6989	18.9492	17.3287
	ENSMUSG00000007682	Dio2	oxidation-reduction process	0.158697	0.037136	0	0.0295304
	ENSMUSG00000007721	Ccdc124	biological_process	5.06314	6.87187	11.3419	8.85623
	ENSMUSG00000007739	Cct4	protein folding	15.8628	15.153	12.2806	13.4514
	ENSMUSG00000007777	0610009B22Rik	transport	2.54197	2.81195	0.812016	1.72004
	ENSMUSG00000007783	Cpt1c	lipid metabolic process	19.4978	14.7256	20.1422	12.208
	ENSMUSG00000007805	Twist2	anti-apoptosis	0.347067	0.324863	0.304888	0.516659
	ENSMUSG00000007812	Zfp655	biological_process	23.2594	22.8353	20.3597	21.4188
	ENSMUSG00000007815	Rhoa	cell adhesion	17.0312	20.6124	16.772	19.6206
	ENSMUSG00000007817	Zmiz1	regulation of transcription, DNA-dependent	22.7904	22.8108	24.01	17.6772
	ENSMUSG00000007827	Ankrd26	negative regulation of organ growth	4.15632	4.04603	5.25774	4.94983
	ENSMUSG00000007833	Aldh16a1	oxidation-reduction process	2.25392	1.45336	1.562	1.36075
	ENSMUSG00000007836	Hnrnpa0	response to lipopolysaccharide	10.162	16.2831	19.9723	18.3326
	ENSMUSG00000007837	Prrg2	biological_process	1.60157	1.18895	1.50396	0.698808
	ENSMUSG00000007850	Hnrnph1	mRNA processing	39.107	40.5707	31.9917	37.6912
	ENSMUSG00000007867	1700019E19Rik	cell projection organization	6.05318	7.36569	8.86256	6.15754
	ENSMUSG00000007872	Id3	transcription, DNA-dependent	154.589	168.705	127.231	164.997
	ENSMUSG00000007877	Tcap	sarcomere organization	0.729829	0.683137	0.213711	0.181076
	ENSMUSG00000007880	Arid1a	positive regulation of transcription, DNA-dependent	23.849	24.5215	29.4826	25.7248
	ENSMUSG00000007888	Crlf1	positive regulation of cell proliferation	0.663036	0.517181	0.485381	0.904773
	ENSMUSG00000007891	Ctsd	proteolysis	11.1003	12.5639	14.2811	14.62
	ENSMUSG00000007892	Rplp1	translational elongation	14.9092	10.4665	11.4601	16.6458
	ENSMUSG00000007907	4931407G18Rik	biological_process	0	0	0	0
	ENSMUSG00000007908	Hmgcll1	cellular_component	0	0	0.0291844	0
	ENSMUSG00000007944	Ttc9b	biological_process	0.252326	0.472366	0.221661	0.563436
	ENSMUSG00000007946	Phox2a	positive regulation of transcription from RNA polymerase II promoter	5.96544	4.21418	6.42698	5.52932
	ENSMUSG00000007950	Abhd8	biological_process	2.43987	3.15379	2.34748	2.24844
	ENSMUSG00000007987	Rabl5	biological_process	3.29104	2.60657	4.67021	3.20332
	ENSMUSG00000007989	Fzd3	cell surface receptor signaling pathway	0.152631	0.250016	0.0670411	0.142009
	ENSMUSG00000008028	1700008O03Rik	biological_process	0	0.0825512	0.0774754	0
	ENSMUSG00000008035	Mid1ip1	negative regulation of microtubule depolymerization	20.2172	22.5283	20.8612	22.0945
	ENSMUSG00000008036	Ap2s1	protein transport	2.39836	3.68167	2.61254	3.35608
	ENSMUSG00000008090	Fgfrl1	cell surface receptor signaling pathway	5.20993	4.38895	4.04281	3.68397
	ENSMUSG00000008129	4930432K21Rik	biological_process	0.5328	0.641202	0.936097	0.623189
	ENSMUSG00000008136	Fhl2	negative regulation of transcription, DNA-dependent	47.6598	44.7488	55.7372	46.457
	ENSMUSG00000008140	2310044H10Rik	biological_process	2.34212	2.91163	2.57186	2.0974
	ENSMUSG00000008153	Clstn3	biological_process	0.0372518	0.104606	0.0654492	0.138637
	ENSMUSG00000008167	Fbxw9	biological_process	2.79967	2.54272	1.6802	1.62995
	ENSMUSG00000008193	Spib	regulation of transcription, DNA-dependent	0.633371	0.741062	0.208649	0.117858
	ENSMUSG00000008200	Fnbp4	biological_process	33.0235	30.4822	41.8589	43.8674
	ENSMUSG00000008206	Lass4		3.08088	2.82493	2.26459	1.54438
	ENSMUSG00000008226	Scrn3	biological_process	1.36509	1.38136	0.972315	1.18083
	ENSMUSG00000008301	Phax	snRNA export from nucleus	18.6897	18.917	17.1254	23.4294
	ENSMUSG00000008305	Tle1	negative regulation of transcription from RNA polymerase II promoter	4.8895	5.00743	3.57519	3.66077
	ENSMUSG00000008307	1700109H08Rik	biological_process	7.14197	8.35631	4.96692	3.8762
	ENSMUSG00000008318	Relt	programmed cell death	4.59909	3.43421	3.08686	3.1155
	ENSMUSG00000008333	Snrpb2	RNA splicing	6.5034	5.82552	4.17728	6.29802
	ENSMUSG00000008348	Ubc	cytoplasm	235.724	264.186	281.337	329.077
	ENSMUSG00000008373	Prpf31	RNA splicing	5.18587	4.67319	5.17814	4.89087
	ENSMUSG00000008384	Sertad1	positive regulation of transcription, DNA-dependent	44.7117	47.9264	59.297	76.0071
	ENSMUSG00000008393	Carhsp1	regulation of transcription, DNA-dependent	18.8613	21.9736	20.6225	22.5948
	ENSMUSG00000008398	Elk3	negative regulation of transcription, DNA-dependent	6.69503	5.99185	5.98456	5.33296
	ENSMUSG00000008429	Herpud2	biological_process	8.57284	11.8792	11.2226	11.0728
	ENSMUSG00000008435	Rdh13	biological_process	2.38738	2.20925	1.31077	1.4337
	ENSMUSG00000008438	Adam21	proteolysis	0.871483	0.815728	1.18316	0.766603
	ENSMUSG00000008450	Nutf2	transport	3.04999	5.59992	3.19458	2.96869
	ENSMUSG00000008461	Fut1	carbohydrate metabolic process	0	0	0	0
	ENSMUSG00000008475	Arpc5	regulation of actin filament polymerization	14.5707	13.8992	13.1261	14.5756
	ENSMUSG00000008482	Rnf151	cell differentiation	0.193966	0.907785	1.02236	0.288747
	ENSMUSG00000008489	Elavl2	nucleotide binding	0.234794	0.183144	0.0687531	0.101945
	ENSMUSG00000008496	Pou2f2	regulation of transcription, DNA-dependent	0	0	0.187895	0
	ENSMUSG00000008540	Mgst1	response to lipopolysaccharide	14.1127	13.1623	8.51777	10.0888
	ENSMUSG00000008575	Nfib	regulation of transcription, DNA-dependent	21.5121	20.1137	14.7498	12.7614
	ENSMUSG00000008590	Htr3b	transport	0	0	0.0840307	0
	ENSMUSG00000008601	Rab25	signal transduction	0.690239	0.4038	0.151589	0.12844
	ENSMUSG00000008604	Ubqln4	regulation of proteasomal ubiquitin-dependent protein catabolic process	9.09646	9.73086	10.1539	10.0797
	ENSMUSG00000008658	Rbfox1	mRNA processing	0	0.102043	0.0478842	0.040572
	ENSMUSG00000008668	Rps18	translation	10.0535	6.58207	6.94953	6.09275
	ENSMUSG00000008682	Rpl10	translation	3.30999	3.72625	2.00398	2.36382
	ENSMUSG00000008683	Rps15a	translation	6.91922	6.53843	4.06512	5.65858
	ENSMUSG00000008686	Zfp955a	biological_process	16.7549	14.6286	18.4293	17.9206
	ENSMUSG00000008690	Ncaph2	T cell differentiation in thymus	5.52434	5.99485	8.66601	9.08231
	ENSMUSG00000008730	Hipk1	negative regulation of transcription from RNA polymerase II promoter	9.06673	10.8382	11.6884	12.442
	ENSMUSG00000008734	Gprc5b	biological_process	7.4412	9.87522	7.79051	9.78747
	ENSMUSG00000008763	Man1a2	respiratory gaseous exchange	13.8525	13.4586	16.3793	14.0086
	ENSMUSG00000008789	Ceacam5	biological_process	0	0	0	0
	ENSMUSG00000008813	Tppp2	biological_process	0	0	0	0
	ENSMUSG00000008822	Acyp1	biological_process	1.3144	1.7035	1.68758	1.80616
	ENSMUSG00000008843	Cldn13	plasma membrane	0	0	0	0
	ENSMUSG00000008845	Cd163	acute-phase response	0	0	0	0.037769
	ENSMUSG00000008855	Hdac5	negative regulation of transcription, DNA-dependent	5.95447	6.08983	5.59114	4.71628
	ENSMUSG00000008859	Rala	cell cycle	9.28004	8.84719	10.1148	13.0472
	ENSMUSG00000008874	Clec3a	biological_process	0	0	0	0
	ENSMUSG00000008892	Vdac3	transmembrane transport	6.02831	4.3529	5.74961	5.12801
	ENSMUSG00000008932	Slc1a7	transport	0.174163	0.0978121	0.0611986	0
	ENSMUSG00000008958	Vps72	somatic stem cell maintenance	7.69429	8.14967	6.0477	5.16186
	ENSMUSG00000008976	Gabpa	positive regulation of transcription from RNA polymerase II promoter	9.70443	11.1435	9.6198	10.302
	ENSMUSG00000008999	Bmp7	kidney development	0	0	0.0435695	0.0738323
	ENSMUSG00000009013	Dynll1	transport	9.35569	10.778	7.73238	13.9273
	ENSMUSG00000009030	Pdcl	visual perception	9.67354	12.1758	13.1975	12.7095
	ENSMUSG00000009035	Tmem184b	biological_process	18.1838	19.7181	40.9295	35.3944
	ENSMUSG00000009047	Gm5965	biological_process	0	0	0	0
	ENSMUSG00000009070	Rtdr1	biological_process	0.064295	0	0	0
	ENSMUSG00000009073	Nf2	odontogenesis of dentin-containing tooth	3.93087	3.65151	3.70168	3.36914
	ENSMUSG00000009075	Cabp7	plasma membrane	0.702058	0.164286	0.385461	0.195959
	ENSMUSG00000009076	Zmat5	biological_process	1.04154	1.25345	1.04567	0.996736
	ENSMUSG00000009079	Ewsr1	regulation of transcription, DNA-dependent	41.3517	38.7855	44.2664	34.9838
	ENSMUSG00000009090	Ap1b1	protein transport	2.94834	3.55697	3.6836	3.12109
	ENSMUSG00000009092	Derl3	integral to membrane	3.45249	1.93896	1.97139	2.05581
	ENSMUSG00000009093	Gstt4	biological_process	0	0	0	0
	ENSMUSG00000009097	Tbx1	positive regulation of transcription from RNA polymerase II promoter	0	0	0	0
	ENSMUSG00000009108	Gnat2	G-protein coupled receptor signaling pathway	0.227218	0.602597	0.399208	0.394621
	ENSMUSG00000009112	Bcl2l13	regulation of apoptotic process	11.9089	12.8595	11.6012	13.3456
	ENSMUSG00000009114	2610028H24Rik	biological_process	0.247985	0.541613	0.0726158	0.123054
	ENSMUSG00000009115	1700027D21Rik	biological_process	0	0	0.0904456	0
	ENSMUSG00000009145	Dqx1	ATP catabolic process	4.2478	4.52446	4.37493	3.0527
	ENSMUSG00000009185	Ccl8	chemotaxis	0	0	0.396474	0.67186
	ENSMUSG00000009207	Lnp	embryonic forelimb morphogenesis	1.29778	0.900829	1.38345	1.0528
	ENSMUSG00000009210	2310007L24Rik	biological_process	0	0	0.136706	0
	ENSMUSG00000009214	Tmem8c	biological_process	0	0	0	0
	ENSMUSG00000009216	Fam163b	biological_process	0	0	0	0
	ENSMUSG00000009246	Trpm5	potassium ion transmembrane transport	0.552839	0.582154	0.404711	0.3772
	ENSMUSG00000009248	Ascl2	somatic stem cell maintenance	0.325896	0.406729	0	0
	ENSMUSG00000009281	Rarres2	in utero embryonic development	0.977229	0	0.858466	0.242458
	ENSMUSG00000009291	Pttg1ip	protein import into nucleus	12.7283	12.8213	13.0326	12.3914
	ENSMUSG00000009292	Trpm2	ion transport	0.0397448	0.0620035	0.0465529	0.029583
	ENSMUSG00000009293	Ube2g2	ER-associated protein catabolic process	10.4336	11.9414	9.59995	8.35481
	ENSMUSG00000009350	Mpo	oxidation-reduction process	0.0478974	0	0	0
	ENSMUSG00000009356	Lpo	biological_process	0	0	0	0
	ENSMUSG00000009376	Met	pancreas development	15.0542	15.7368	17.723	15.7036
	ENSMUSG00000009378	Slc16a12	biological_process	0	0	0.100024	0.127124
	ENSMUSG00000009394	Syn2	neurotransmitter secretion	0	0	0.0249505	0
	ENSMUSG00000009406	Elk1	positive regulation of transcription from RNA polymerase II promoter	6.23203	5.29604	3.99794	4.05881
	ENSMUSG00000009418	Nav1	nervous system development	15.3546	14.5921	17.0591	11.9128
	ENSMUSG00000009470	Tnpo1	intracellular protein transport	15.0557	16.3442	11.5135	14.4324
	ENSMUSG00000009471	Myod1	positive regulation of transcription from RNA polymerase II promoter	0	0	0.109276	0
	ENSMUSG00000009487	Otog	cell adhesion	0.0227891	0.0213312	0.0800783	0
	ENSMUSG00000009535	Rnmt	metabolic process	7.34176	6.95753	3.78628	3.68387
	ENSMUSG00000009545	Kcnq1	ion transport	0.149531	0.0466547	0.0875721	0.0741993
	ENSMUSG00000009549	Srp14	response to drug	6.91781	7.66083	8.21691	9.42789
	ENSMUSG00000009551	6330409D20Rik	biological_process	0.124595	0	0	0.0927391
	ENSMUSG00000009555	Cdk9	regulation of transcription, DNA-dependent	7.23742	7.57005	7.38194	7.89969
	ENSMUSG00000009563	Tor2a	chaperone mediated protein folding requiring cofactor	1.54031	1.54007	1.01484	0.96409
	ENSMUSG00000009566	Fpgs	one-carbon metabolic process	4.07236	4.33024	2.60438	2.57042
	ENSMUSG00000009569	Mkl2	positive regulation of transcription from RNA polymerase II promoter	14.413	15.4382	14.6042	12.6251
	ENSMUSG00000009575	Cbx5	negative regulation of transcription, DNA-dependent	11.1034	12.3625	14.5534	14.7261
	ENSMUSG00000009580	Odam	biological_process	0	0	0	0
	ENSMUSG00000009585	Apobec3	zinc ion binding	6.88642	6.5103	12.341	9.53383
	ENSMUSG00000009588	St6galnac1	biological_process	0	0	0	0
	ENSMUSG00000009596	Taf7l	regulation of transcription, DNA-dependent	0.0923983	0	0.324676	0.137548
	ENSMUSG00000009614	Sardh	biological_process	2.27644	1.83069	0.929478	1.00233
	ENSMUSG00000009621	Vav2	intracellular signal transduction	13.9807	12.2035	9.08938	6.89614
	ENSMUSG00000009628	Tex15	spermatogenesis	0.355548	0.266241	0.156169	0.158785
	ENSMUSG00000009630	Ppp2cb	regulation of gene expression	29.1756	30.0281	24.9642	32.151
	ENSMUSG00000009633	G0s2	cell cycle	0.547805	0	0	0.407744
	ENSMUSG00000009640	Dmap1	negative regulation of transcription, DNA-dependent	5.70229	6.34111	5.22337	5.26008
	ENSMUSG00000009646	Pla2g12b	biological_process	0	0	0.234353	0
	ENSMUSG00000009647	Ccdc109a	ion transport	7.97339	6.71158	6.3493	7.08757
	ENSMUSG00000009654	Oit3	nucleus	0.0774433	0.434932	0.476221	0.461142
	ENSMUSG00000009670	Tex11	male gonad development	0	0	0	0
	ENSMUSG00000009681	Bcr	intracellular signal transduction	14.6284	15.8053	13.9048	11.59
	ENSMUSG00000009687	Fxyd5	ion transport	1.23123	1.74515	1.1434	1.04735
	ENSMUSG00000009731	Kcnd1	ion transport	1.22226	1.10832	1.37571	0.710749
	ENSMUSG00000009733	Tfcp2	positive regulation of transcription, DNA-dependent	2.82343	3.67413	3.26674	2.66537
	ENSMUSG00000009734	Pou6f2	regulation of transcription, DNA-dependent	0.0823665	0	0	0
	ENSMUSG00000009739	Pou6f1	regulation of transcription, DNA-dependent	5.28098	5.43093	5.95159	4.21522
	ENSMUSG00000009741	Ubp1	regulation of transcription, DNA-dependent	20.0675	19.4881	21.7715	19.231
	ENSMUSG00000009772	Nuak2	negative regulation of apoptotic process	7.83837	8.00388	6.10329	7.42543
	ENSMUSG00000009828	Ick	multicellular organismal development	1.51087	1.24239	0.682232	0.578051
	ENSMUSG00000009863	Sdhb	transport	9.37361	9.51887	7.37991	7.56937
	ENSMUSG00000009876	Cox4i2	membrane	0.793211	0.556848	1.21942	0.147601
	ENSMUSG00000009894	Snap47	biological_process	6.47607	5.2779	4.95338	3.19967
	ENSMUSG00000009900	Wnt3a	Wnt receptor signaling pathway	0	0	0	0
	ENSMUSG00000009905	Kdsr	metabolic process	3.30528	3.01648	2.32287	2.61396
	ENSMUSG00000009907	Vps4b	cell cycle	10.3965	10.8702	8.56951	9.66473
	ENSMUSG00000009927	Rps25	ribosomal small subunit assembly	20.9353	25.9172	18.0944	22.6199
	ENSMUSG00000009941	Nxf2	transport	0	0	0	0.0555534
	ENSMUSG00000009995	Taz	hemopoiesis	2.43218	1.99038	1.42847	1.42757
	ENSMUSG00000010021	Kif19a	microtubule-based movement	0.16403	0.115152	0.288191	0.427319
	ENSMUSG00000010025	Aldh3a2	oxidation-reduction process	4.91933	5.36195	4.43521	3.83019
	ENSMUSG00000010044	Zmynd10	biological_process	0.919876	1.23004	0.808083	0.48906
	ENSMUSG00000010045	Tmem115	biological_process	9.64032	9.916	7.72423	10.1719
	ENSMUSG00000010047	Hyal2	carbohydrate metabolic process	4.14225	5.13165	3.95992	3.62726
	ENSMUSG00000010048	Ifrd2	biological_process	3.49433	2.39857	2.35341	2.25412
	ENSMUSG00000010051	Hyal1	carbohydrate metabolic process	3.43354	4.40554	2.33845	3.50327
	ENSMUSG00000010054	Tusc2	biological_process	7.08123	7.53795	4.635	7.44102
	ENSMUSG00000010057	Nprl2	negative regulation of kinase activity	2.85115	3.11353	1.66976	2.47587
	ENSMUSG00000010064	Slc38a3	ion transport	0	0.0978343	0.275456	0.0388987
	ENSMUSG00000010066	Cacna2d2	ion transport	0	0	0	0.0150844
	ENSMUSG00000010067	Rassf1	intracellular signal transduction	22.7062	24.2158	19.5148	20.6056
	ENSMUSG00000010080	Epn3	biological_process	0.504968	0.405139	0.285171	0.268471
	ENSMUSG00000010086	Rnf112	protein binding	0.175648	0.230175	0.0617207	0.0522955
	ENSMUSG00000010095	Slc3a2	transport	63.1843	77.5958	62.7218	76.3274
	ENSMUSG00000010097	Nxf1	transport	43.6402	47.278	40.7326	56.9945
	ENSMUSG00000010110	Stx5a		42.2247	43.5704	27.8805	31.2234
	ENSMUSG00000010122	Slc47a1	transmembrane transport	0	0	0	0
	ENSMUSG00000010136	1700027A23Rik	positive regulation of kinase activity	0	0	0	0
	ENSMUSG00000010142	Tnfrsf13b	B cell homeostasis	0.0487891	0	0	0
	ENSMUSG00000010154	Spire2	biological_process	2.67249	1.94562	2.78246	2.13654
	ENSMUSG00000010175	Prox1	positive regulation of transcription from RNA polymerase II promoter	0.167403	0.47008	0.245098	0.41534
	ENSMUSG00000010205	Raver1	cytoplasm	28.8586	27.523	29.3991	30.5053
	ENSMUSG00000010277	2610507B11Rik	biological_process	10.2598	10.1293	11.3895	11.8034
	ENSMUSG00000010290	AI597479	biological_process	4.86862	6.67965	5.56588	5.55984
	ENSMUSG00000010307	Tmem86a	biological_process	8.88509	9.52196	7.35281	6.99676
	ENSMUSG00000010311	Optc	biological_process	0.110137	0.10309	0.0322506	0.0546514
	ENSMUSG00000010342	Tex14	protein phosphorylation	0.1097	0.239591	0.224859	0.10887
	ENSMUSG00000010358	Ifi35	biological_process	12.9617	11.0556	25.1984	29.3997
	ENSMUSG00000010362	Rdm1	biological_process	0.173338	1.13574	1.14204	0.709606
	ENSMUSG00000010376	Nedd8	regulation of transcription from RNA polymerase II promoter	8.89725	11.1771	16.249	10.1079
	ENSMUSG00000010392	Gosr1	ER to Golgi vesicle-mediated transport	14.1449	16.8735	13.22	16.6633
	ENSMUSG00000010406	Mrpl52	biological_process	13.9943	8.38335	7.86789	5.41646
	ENSMUSG00000010435	Spaca7	biological_process	0	0	0	0
	ENSMUSG00000010453	4632411B12Rik	biological_process	22.3524	22.0303	26.4745	22.1606
	ENSMUSG00000010461	Eya4	regulation of transcription, DNA-dependent	15.3494	11.6381	13.774	9.04983
	ENSMUSG00000010476	Ebf3	multicellular organismal development	0	0	0.0497295	0
	ENSMUSG00000010492	Gm16119		3.20083	3.1906	1.97194	1.88739
	ENSMUSG00000010505	Myt1	nervous system development	0	0.0162922	0	0
	ENSMUSG00000010517	Faf1	regulation of cell adhesion	5.59708	5.56901	4.18127	3.34595
	ENSMUSG00000010529	Gm266	biological_process	0	0	0	0
	ENSMUSG00000010538	1700021C14Rik	cytoplasm	1.33139	1.24621	0.779723	0.330327
	ENSMUSG00000010554	Mettl16	biological_process	5.03283	4.48167	3.85958	4.37376
	ENSMUSG00000010592	Dazl	germ cell development	0	0	0	0
	ENSMUSG00000010601	Apol7a	biological_process	0.635723	0.528934	1.79949	1.36697
	ENSMUSG00000010607	Pigyl	biological_process	8.38228	9.33039	7.66211	8.09399
	ENSMUSG00000010608	Rbm25	mRNA processing	104.988	86.4706	123.592	93.3129
	ENSMUSG00000010609	Psen2	intracellular signal transduction	1.15681	1.44374	0.739072	0.547935
	ENSMUSG00000010651	Acaa1b	lipid metabolic process	0.813137	1.42709	1.16076	1.28613
	ENSMUSG00000010660	Plcd1	lipid catabolic process	3.74082	5.61868	3.89759	3.10814
	ENSMUSG00000010663	Fads1	transport	65.3307	67.3349	49.4771	57.5181
	ENSMUSG00000010721	Lmbr1	embryonic digit morphogenesis	5.00862	3.69893	2.9871	2.22313
	ENSMUSG00000010751	Tnfrsf22	regulation of apoptotic process	1.62032	1.11222	1.58156	1.25964
	ENSMUSG00000010755	Cars	cysteinyl-tRNA aminoacylation	7.15944	7.26538	9.37176	9.4971
	ENSMUSG00000010760	Phlda2	organ morphogenesis	0.304658	0	0	0
	ENSMUSG00000010796	Asz1	cytoplasm	0	0	0	0
	ENSMUSG00000010797	Wnt2	Wnt receptor signaling pathway	0.263272	0.123214	0.289095	0.0489898
	ENSMUSG00000010803	Gabra1	transport	0.553724	1.07362	0.48643	0.76542
	ENSMUSG00000010825	Grid2ip	cellular component organization	0.251546	0.235453	0.331464	0.0312053
	ENSMUSG00000010830	Kdelr3	biological_process	21.2032	22.9001	7.59385	11.8972
	ENSMUSG00000010841	1700006E09Rik		0	0	0	0
	ENSMUSG00000010911	Apip	negative regulation of apoptotic process	3.78489	2.12565	1.4408	2.53546
	ENSMUSG00000010914	Pdhx	metabolic process	3.9856	4.89013	2.79152	4.53003
	ENSMUSG00000010936	Vac14	positive regulation of phosphorylation	5.5445	5.48134	6.78611	4.08052
	ENSMUSG00000011008	Mcoln2	ion transport	0.0929944	0.0435225	0	0
	ENSMUSG00000011034	Slc5a1	transport	0	0	0	0.0284253
	ENSMUSG00000011052	1700049J03Rik		0	1.54932	0	1.23201
	ENSMUSG00000011096	Akt1s1	neuroprotection	5.35002	6.9193	5.58421	6.03743
	ENSMUSG00000011114	Tbrg1	cell cycle	28.0016	26.7761	29.8436	31.2212
	ENSMUSG00000011118	Panx3	ion transport	0.0774433	0.144977	0.136063	0
	ENSMUSG00000011148	Adssl1	purine nucleotide biosynthetic process	0.257683	0.361796	0.226367	0.287699
	ENSMUSG00000011154	1700026D08Rik	biological_process	0.0513072	0.0480248	0.0450719	0
	ENSMUSG00000011158	Brf1	regulation of transcription, DNA-dependent	14.5659	13.3989	12.2074	8.91013
	ENSMUSG00000011171	Vipr2	G-protein coupled receptor signaling pathway	0.0667128	0	0	0
	ENSMUSG00000011179	Odc1	kidney development	22.9543	30.472	19.0867	27.5086
	ENSMUSG00000011254	Thg1l	tRNA processing	2.17238	2.74273	1.3758	2.51944
	ENSMUSG00000011256	Adam19	proteolysis	5.86731	5.61359	4.25715	3.92492
	ENSMUSG00000011257	Pabpc4	biological_process	6.57355	7.50037	3.79358	3.99999
	ENSMUSG00000011263	Exoc3l2	biological_process	0.0978888	0	0	0
	ENSMUSG00000011267	Zfp296	biological_process	1.04138	1.1997	4.15189	3.63712
	ENSMUSG00000011305	Plin5	lipid particle	1.98499	1.44511	1.09792	1.69635
	ENSMUSG00000011306	Sugp1	mRNA processing	12.807	13.0259	16.0342	14.5615
	ENSMUSG00000011349	Dmrtc2	biological_process	0	0	0	0
	ENSMUSG00000011350	Gm5893		0	0	0	0
	ENSMUSG00000011382	Dhdh	oxidation-reduction process	3.45848	3.12363	5.80984	2.80003
	ENSMUSG00000011427	Zfp790	biological_process	4.32871	5.03829	2.51305	4.37065
	ENSMUSG00000011463	Cpb1	proteolysis	0	0.059931	0	0
	ENSMUSG00000011486	Slc25a41	biological_process	0.138597	0	0.121754	0
	ENSMUSG00000011589	Fsd1	cell cycle	0.131937	0.370489	0.231806	0.0982037
	ENSMUSG00000011632	2310033E01Rik	biological_process	0	0	0	0
	ENSMUSG00000011658	Fuz		3.05212	3.05164	2.39175	1.93616
	ENSMUSG00000011751	Spnb4	adult walking behavior	0.183883	0.0172119	0.0323071	0
	ENSMUSG00000011752	Pgam1	glycolysis	13.8552	12.0256	13.7205	19.5942
	ENSMUSG00000011831	Evi5	regulation of Rab GTPase activity	6.02769	4.37517	3.51166	4.27569
	ENSMUSG00000011832	Evi5l	regulation of Rab GTPase activity	5.4534	5.43383	3.45133	3.44804
	ENSMUSG00000011837	Snapc2	biological_process	9.14578	13.4117	11.6497	12.9341
	ENSMUSG00000011877	Git1	regulation of G-protein coupled receptor protein signaling pathway	14.1324	16.446	14.2604	12.3102
	ENSMUSG00000011884	Gltp	transport	6.42412	8.81926	10.9106	10.5196
	ENSMUSG00000011958	Bnip2	positive regulation of MAPK cascade	11.9569	9.969	10.0516	9.75442
	ENSMUSG00000011960	Ccnt1	regulation of transcription, DNA-dependent	13.3523	15.6017	11.3381	14.0518
	ENSMUSG00000012017	Scarf2	cell adhesion	33.5253	30.7921	32.2733	20.1189
	ENSMUSG00000012042	4930579F01Rik	biological_process	0	0	0	0
	ENSMUSG00000012076	Brms1l	biological_process	7.01046	7.06672	7.57966	6.15461
	ENSMUSG00000012114	Med15	regulation of transcription from RNA polymerase II promoter	8.81478	8.64958	13.1553	10.9513
	ENSMUSG00000012117	Dhdds	biological_process	2.81708	2.84724	2.54054	2.23066
	ENSMUSG00000012123	Aim1l		0.0979616	0.183389	0.0215141	0.0364575
	ENSMUSG00000012126	Ubxn11	biological_process	1.44285	1.22776	1.46915	1.19598
	ENSMUSG00000012187	Mogat1	diacylglycerol biosynthetic process	0	0	0	0.120379
	ENSMUSG00000012211	Tex22	biological_process	0.331478	0.310271	0.218395	0.37009
	ENSMUSG00000012282	Wnt8a	Wnt receptor signaling pathway	0	0.123638	0	0.0983162
	ENSMUSG00000012296	Tjap1	biological_process	16.7868	19.8721	18.1683	20.5388
	ENSMUSG00000012350	Ehf	regulation of transcription, DNA-dependent	0.0226816	0.0212305	0	0
	ENSMUSG00000012396	Nanog	stem cell differentiation	0.499083	0.327007	0.350743	0.297183
	ENSMUSG00000012405	Rpl15	translation	3.21316	4.54208	2.76506	3.22137
	ENSMUSG00000012422	Tmem167	biological_process	5.37012	4.91056	3.70142	3.52052
	ENSMUSG00000012428	Steap4	ion transport	1.98309	2.40621	3.54869	4.37351
	ENSMUSG00000012429	2810021B07Rik	biological_process	4.33313	4.84288	3.18157	3.4178
	ENSMUSG00000012443	Kif11	cell cycle	6.70007	6.85377	19.8016	21.6223
	ENSMUSG00000012483	Rpa3	DNA repair	1.36465	1.75635	1.34866	1.65058
	ENSMUSG00000012519	Mlkl	protein phosphorylation	14.5949	11.8355	42.6584	43.6534
	ENSMUSG00000012520	Phox2b	positive regulation of transcription from RNA polymerase II promoter	0	0	0	0
	ENSMUSG00000012535	Tnpo3	protein transport	9.16953	8.62668	7.95926	8.00903
	ENSMUSG00000012609	Ttll5	biological_process	4.39805	3.83786	4.47926	2.92143
	ENSMUSG00000012640	Zfp715	biological_process	7.55267	7.86576	5.049	6.73359
	ENSMUSG00000012705	Retn	fat cell differentiation	0.908999	1.09394	0.798528	0.676588
	ENSMUSG00000012777	Acpt	biological_process	2.64427	2.04464	0.908964	1.11245
	ENSMUSG00000012819	Cdh23	cell adhesion	0.886031	0.598389	0.699531	0.559317
	ENSMUSG00000012848	Rps5	translation	8.24809	7.34562	9.63748	10.1923
	ENSMUSG00000012889	Podnl1	biological_process	2.35946	1.99199	1.25989	1.41185
	ENSMUSG00000013033	Lphn1	G-protein coupled receptor signaling pathway	3.35416	2.7015	2.06942	1.60246
	ENSMUSG00000013076	Amotl1	establishment of cell polarity involved in ameboidal cell migration	16.0671	18.3246	19.5392	16.0386
	ENSMUSG00000013083	2200002J24Rik	biological_process	0	0	0	0
	ENSMUSG00000013089	Etv5	regulation of transcription, DNA-dependent	0.962747	1.50943	0.930319	0.931572
	ENSMUSG00000013091	Tmem190	biological_process	1.57424	1.84191	0.691461	0.585871
	ENSMUSG00000013150	Gfod2	extracellular matrix organization	1.34033	1.5055	1.29518	1.829
	ENSMUSG00000013155	E130303B06Rik	biological_process	1.63179	1.35768	2.70768	2.69906
	ENSMUSG00000013158	4933405L10Rik	biological_process	0	0	0.180247	0.458168
	ENSMUSG00000013160	Atp6v0d1	ion transport	6.28586	7.60825	3.90344	4.1947
	ENSMUSG00000013236	Ptprs	cell adhesion	20.4325	16.5469	20.2219	11.1076
	ENSMUSG00000013275	Slc41a1	biological_process	2.76509	2.74995	3.30199	3.47308
	ENSMUSG00000013338	Fer1l4	biological_process	0.200348	0.070324	0.088	0.0186405
	ENSMUSG00000013353	4931406B18Rik	biological_process	0	0	0.044245	0
	ENSMUSG00000013367	Iglon5	biological_process	4.31488	4.53338	3.17164	3.47384
	ENSMUSG00000013415	Igf2bp1	negative regulation of translation	9.05369	8.63982	7.8564	8.4811
	ENSMUSG00000013418	B4galnt2	protein glycosylation	0.669646	0.125361	0.823569	0.897178
	ENSMUSG00000013419	Zfp651	biological_process	20.6921	21.1352	13.3939	13.1859
	ENSMUSG00000013465	Cobra1	negative regulation of transcription, DNA-dependent	3.06805	3.51333	3.412	3.08531
	ENSMUSG00000013483	Card14	regulation of apoptotic process	0.408791	0.382638	0.0897776	0.329628
	ENSMUSG00000013495	Tmem175	biological_process	4.59859	4.40221	3.48885	2.59305
	ENSMUSG00000013523	Bcas1	biological_process	0	0	0	0
	ENSMUSG00000013539	D16H22S680E	biological_process	4.52678	3.9233	2.44069	2.22843
	ENSMUSG00000013562	4833413E03Rik		0.0935982	0.17522	0	0
	ENSMUSG00000013584	Aldh1a2	kidney development	0	0	0	0
	ENSMUSG00000013593	Ndufs2	transport	11.4812	11.5996	9.12532	6.7823
	ENSMUSG00000013611	Snx31	protein transport	0	0.0516439	0.0484684	0
	ENSMUSG00000013622	0610007C21Rik	biological_process	1.90352	2.81327	1.32014	2.38624
	ENSMUSG00000013629	Cad	cellular amino acid metabolic process	2.96808	2.99493	1.79372	2.1152
	ENSMUSG00000013643	2210415F13Rik	biological_process	0	0.247417	0.116102	0
	ENSMUSG00000013646	Sh3bp5l	biological_process	3.72228	2.66149	3.02769	2.64231
	ENSMUSG00000013653	1810065E05Rik	biological_process	0	0	0	0
	ENSMUSG00000013662	Atad1	biological_process	11.9373	11.6297	8.56048	10.9403
	ENSMUSG00000013663	Pten	positive regulation of sequence-specific DNA binding transcription factor activity	16.5152	14.7257	16.9001	17.7237
	ENSMUSG00000013668	4933402N03Rik	biological_process	0	0	0	0
	ENSMUSG00000013698	Pea15a	transport	15.831	16.9223	15.6717	15.0229
	ENSMUSG00000013701	Timm23	intracellular protein transport	5.96447	5.3702	3.49307	3.38247
	ENSMUSG00000013707	Tnfaip8l2	biological_process	0.616647	0.769595	0.361137	0.30599
	ENSMUSG00000013736	Trnt1	tRNA processing	8.08421	8.78902	6.26365	6.69
	ENSMUSG00000013766	Ly6g6e	biological_process	0	0	0	0
	ENSMUSG00000013787	Ehmt2	negative regulation of transcription from RNA polymerase II promoter	10.2804	8.9826	12.9264	9.91799
	ENSMUSG00000013822	Elof1	biological_process	4.08826	3.93926	5.38712	4.20648
	ENSMUSG00000013833	Med16	positive regulation of transcription, DNA-dependent	4.21442	3.85376	3.41745	2.96798
	ENSMUSG00000013846	St3gal1	protein phosphorylation	9.79621	12.6663	10.2101	11.3699
	ENSMUSG00000013858	ORF61	biological_process	4.08682	4.32704	4.66915	3.88966
	ENSMUSG00000013878	Rnf170	biological_process	0.992474	0.928979	0.784672	0.73872
	ENSMUSG00000013921	Clip3	positive regulation of apoptotic process	10.2255	10.2599	9.01513	7.44682
	ENSMUSG00000013928	Thap8	biological_process	0.488874	0.686395	0.429461	1.09164
	ENSMUSG00000013936	Myl2	heart development	0	0	0.0663386	0
	ENSMUSG00000013973	Dedd	negative regulation of transcription, DNA-dependent	7.35196	7.27261	6.34839	6.84029
	ENSMUSG00000013974	1810033B17Rik	biological_process	6.31573	5.53027	2.32666	3.03286
	ENSMUSG00000013989	D430018E03Rik		1.32405	1.40835	1.11027	0.671947
	ENSMUSG00000013997	Nit1	nitrogen compound metabolic process	5.76201	6.59948	5.89469	6.29746
	ENSMUSG00000014030	Pax5	negative regulation of transcription from RNA polymerase II promoter	0	0.0529097	0.943471	0.462809
	ENSMUSG00000014039	Prdm15	biological_process	2.33994	2.55869	1.86346	2.05094
	ENSMUSG00000014074	Rnf168	protein binding	6.64144	7.28376	8.28822	10.7566
	ENSMUSG00000014075	Tctex1d2	biological_process	2.03451	2.38043	1.4681	1.51433
	ENSMUSG00000014077	1500003O03Rik	transcytosis	10.0003	12.4921	8.0822	11.4494
	ENSMUSG00000014104	Sval2	biological_process	0	0	0.119881	0
	ENSMUSG00000014158	Trpv4	ion transport	1.9599	2.34058	2.46383	1.83607
	ENSMUSG00000014164	Klhl3	biological_process	0.126509	0.177623	0	0.141245
	ENSMUSG00000014177	Fam18b	biological_process	3.26476	4.23124	3.30922	1.99387
	ENSMUSG00000014195	Dnajc7	protein folding	16.7805	14.2333	12.2787	15.7198
	ENSMUSG00000014198	Zfp385c	biological_process	0.778799	0.538807	0.594914	0.504067
	ENSMUSG00000014226	Cacybp	cellular response to calcium ion	14.5541	12.8744	14.8928	14.9994
	ENSMUSG00000014232	Cluap1	biological_process	4.35432	3.86123	4.56332	3.35474
	ENSMUSG00000014243	Zswim7	DNA repair	3.78076	2.35925	1.38387	0.938033
	ENSMUSG00000014245	Pigl	GPI anchor biosynthetic process	1.37298	0.988573	1.23705	1.28398
	ENSMUSG00000014294	Ndufa2	transport	3.9237	5.71304	4.97878	5.19199
	ENSMUSG00000014301	Pam16	protein transport	9.42559	9.38571	5.28517	3.4332
	ENSMUSG00000014303	Glis2	nervous system development	10.5678	9.84036	8.72893	5.74107
	ENSMUSG00000014313	Cox6c		4.93268	5.40114	3.10683	4.3296
	ENSMUSG00000014329	Bicc1	multicellular organismal development	66.7419	61.3546	57.3625	46.4125
	ENSMUSG00000014349	Ube2z	biological_process	28.5614	30.5687	26.6616	38.8673
	ENSMUSG00000014351	Gip	female pregnancy	0.671401	0.314223	0.884708	0
	ENSMUSG00000014353	Tmem87b	biological_process	4.90447	3.91623	3.2058	2.76815
	ENSMUSG00000014355	Anapc1	cell cycle	14.1083	11.9935	11.2157	9.80159
	ENSMUSG00000014361	Mertk	substrate adhesion-dependent cell spreading	6.45874	5.69199	2.32261	1.74303
	ENSMUSG00000014372	Cyp2d10	oxidation-reduction process	0	0	0	0
	ENSMUSG00000014402	Tsg101	negative regulation of transcription, DNA-dependent	6.29873	7.78889	6.2947	5.63455
	ENSMUSG00000014418	Hps5	pigmentation	1.70197	1.75732	2.08085	1.44966
	ENSMUSG00000014426	Map3k4	protein phosphorylation	6.58809	5.32571	6.12567	6.78234
	ENSMUSG00000014444	Fam38a	positive regulation of integrin activation	20.7609	19.9989	23.3358	20.1617
	ENSMUSG00000014453	Blk	protein phosphorylation	0	0	0.0818578	0
	ENSMUSG00000014470	Rnf166	biological_process	5.84095	8.37174	7.05526	5.3665
	ENSMUSG00000014496	Ankrd28	biological_process	16.8482	15.3575	11.5848	11.293
	ENSMUSG00000014498	Ankrd52	biological_process	20.9778	17.4702	19.2276	15.6723
	ENSMUSG00000014503	Pkd2l2	ion transport	7.72432	7.94521	9.17172	7.70796
	ENSMUSG00000014504	Srp19	response to drug	4.92293	5.80394	3.43331	2.90902
	ENSMUSG00000014529	4930511M11Rik	biological_process	0.178711	0	0.156992	0.0665092
	ENSMUSG00000014542	Clec4f	biological_process	0	0	0	0
	ENSMUSG00000014543	Klra17	integral to membrane	0	0	0.205997	0
	ENSMUSG00000014547	Wdfy2	biological_process	5.39007	4.93788	5.84321	2.64618
	ENSMUSG00000014550	Zfyve20	biological_process	17.1854	19.5104	16.2763	13.8907
	ENSMUSG00000014551	Mrps25	biological_process	12.2066	11.307	10.8903	9.65205
	ENSMUSG00000014554	Dguok	protein phosphorylation	2.73007	2.12951	1.65596	1.40308
	ENSMUSG00000014592	Camta1	biological_process	1.03624	0.954171	0.762287	0.564362
	ENSMUSG00000014599	Csf1	innate immune response	80.7409	84.7979	100.214	110.243
	ENSMUSG00000014601	Fam40a	regulation of cell morphogenesis	16.9773	18.3762	12.6432	14.1447
	ENSMUSG00000014602	Kif1a	microtubule-based movement	0.0486091	0.113748	0.0427017	0.0361809
	ENSMUSG00000014603	Alx3	regulation of apoptotic process	0	0	0	0
	ENSMUSG00000014606	Slc25a11	transport	6.04318	6.20991	3.92386	5.62259
	ENSMUSG00000014609	Chrne	transport	0.323822	0.60621	0.398255	0.289234
	ENSMUSG00000014633	2310061C15Rik	biological_process	0.534599	0.450358	0.281778	0.636662
	ENSMUSG00000014668	Chfr	ubiquitin-dependent protein catabolic process	11.6491	9.61743	10.6358	9.10909
	ENSMUSG00000014686	Ceacam16	stereocilium bundle tip	0	0.132031	0.495653	0
	ENSMUSG00000014704	Hoxa2	positive regulation of transcription from RNA polymerase II promoter	34.4559	33.9443	26.5894	26.7798
	ENSMUSG00000014725	Adam28	proteolysis	0.12534	0.117321	0	0
	ENSMUSG00000014747	Ankrd53	biological_process	3.51269	2.94782	2.12813	1.89331
	ENSMUSG00000014748	Tex261	cellular_component	6.72039	5.68776	3.74723	4.22336
	ENSMUSG00000014763	Fam120b	regulation of transcription, DNA-dependent	14.1398	12.7573	12.5559	14.362
	ENSMUSG00000014767	Tbp	positive regulation of transcription, DNA-dependent	7.74881	8.33838	5.98726	6.30438
	ENSMUSG00000014769	Psmb1	proteolysis involved in cellular protein catabolic process	18.2542	13.3357	12.7113	21.0433
	ENSMUSG00000014771	Pdcd2	cytoplasm	9.08806	8.56828	6.94225	6.51936
	ENSMUSG00000014773	Dll1	nervous system development	0.343421	0.0714333	0.938575	1.47689
	ENSMUSG00000014776	Nol3	regulation of apoptotic process	2.73311	2.55825	1.97726	1.25649
	ENSMUSG00000014778	Fhod1	positive regulation of transcription from RNA polymerase II promoter	5.33516	5.61376	3.62013	3.28641
	ENSMUSG00000014782	Plekhg4	biological_process	0.163565	0.102067	0.143687	0.0608724
	ENSMUSG00000014786	Slc9a5	cation transport	3.93062	2.93506	3.56933	1.87373
	ENSMUSG00000014791	Elmo3	biological_process	4.87803	6.18427	5.37007	5.05559
	ENSMUSG00000014813	Stc1	ossification	0.0549502	0	0.0482721	0
	ENSMUSG00000014837	4931428F04Rik	biological_process	3.76585	2.91718	2.39559	1.4015
	ENSMUSG00000014846	Tppp3	microtubule bundle formation	0.225441	1.89916	0.990215	0.503402
	ENSMUSG00000014850	Msh3	maintenance of DNA repeat elements	4.92393	4.93278	4.76976	4.43761
	ENSMUSG00000014852	Adamts13	proteolysis	0.0401718	0	0.105869	0.119603
	ENSMUSG00000014856	Tmem208	biological_process	3.79001	5.58548	2.55019	3.00105
	ENSMUSG00000014859	E2f4	regulation of transcription, DNA-dependent	28.2494	24.3831	29.9015	31.1953
	ENSMUSG00000014867	Surf4	Golgi organization	46.9091	49.4984	28.8567	31.9055
	ENSMUSG00000014873	Surf2		7.62447	8.37899	6.32576	6.22155
	ENSMUSG00000014905	Dnajb9	protein folding	14.2209	17.7096	9.88548	15.095
	ENSMUSG00000014907	Naf1	ribosome biogenesis	3.71866	4.12534	4.11367	3.588
	ENSMUSG00000014932	Yes1	protein phosphorylation	3.7364	3.37676	3.99914	3.89991
	ENSMUSG00000014956	Ppp1cb	carbohydrate metabolic process	7.08181	6.71337	6.43295	5.4506
	ENSMUSG00000014959	Gorasp2	molecular_function	20.4596	21.5968	11.2068	12.7971
	ENSMUSG00000014980	Tsen15	biological_process	1.99102	1.86364	1.74905	1.38316
	ENSMUSG00000015001	Oc90	phospholipid metabolic process	0.284899	0.0666681	0	0.0530142
	ENSMUSG00000015002	Efr3a	plasma membrane	5.24608	4.96068	4.64388	4.35417
	ENSMUSG00000015013	Trappc2l	vesicle-mediated transport	4.55933	7.824	5.34031	6.50442
	ENSMUSG00000015016	Acsf3	lipid metabolic process	3.55453	2.73998	3.4899	2.5679
	ENSMUSG00000015023	Ddx19a	protein transport	12.3001	13.5519	13.2252	12.493
	ENSMUSG00000015027	Galns	metabolic process	2.15475	2.14296	2.18865	2.70647
	ENSMUSG00000015053	Gata2	somatic stem cell maintenance	15.967	20.55	16.7471	15.1631
	ENSMUSG00000015083	C8g	complement activation, alternative pathway	0.439288	0.479714	0.128634	0.163486
	ENSMUSG00000015085	Entpd2	G-protein coupled receptor signaling pathway	0.118849	0.0556226	0.313215	0
	ENSMUSG00000015087	B230208H17Rik	small GTPase mediated signal transduction	19.7535	17.9301	15.1913	13.5048
	ENSMUSG00000015090	Ptgds	transport	0	0	0	0
	ENSMUSG00000015092	Edf1	regulation of transcription, DNA-dependent	6.44256	6.19337	5.73607	5.70256
	ENSMUSG00000015093	Clic3	ion transport	1.3755	1.63084	1.45001	0.7508
	ENSMUSG00000015094	Npdc1	integral to membrane	2.18344	1.58391	1.91809	1.2392
	ENSMUSG00000015095	Fbxw5	protein ubiquitination	2.97284	2.78264	2.98877	2.04065
	ENSMUSG00000015112	Slc25a13	transmembrane transport	6.10394	5.36925	5.03911	4.37908
	ENSMUSG00000015120	Ube2i	negative regulation of transcription, DNA-dependent	33.315	31.0495	23.4759	23.855
	ENSMUSG00000015126	0610007P22Rik	biological_process	5.11267	5.30575	4.88188	4.55003
	ENSMUSG00000015127	Unkl	biological_process	3.58138	3.3057	3.21168	2.55463
	ENSMUSG00000015133	Lrrk1	biological_process	9.3316	8.12881	8.52808	6.22874
	ENSMUSG00000015134	Aldh1a3	kidney development	0.211235	0.395441	0.111338	0.0314453
	ENSMUSG00000015143	Actn1	actin filament bundle assembly	83.0345	82.7622	82.5529	61.1294
	ENSMUSG00000015149	Sirt2	negative regulation of transcription, DNA-dependent	4.95334	4.53264	4.31889	3.98954
	ENSMUSG00000015165	Hnrnpl	mRNA processing	45.6889	46.1109	38.3659	36.3579
	ENSMUSG00000015176	Nolc1	positive regulation of transcription, DNA-dependent	27.7808	30.7573	33.2384	38.8607
	ENSMUSG00000015189	Casd1	biological_process	2.66916	2.11403	2.48006	1.41363
	ENSMUSG00000015202	Cnksr3	regulation of signal transduction	14.1115	16.3589	9.28445	11.0309
	ENSMUSG00000015214	Mtmr1	dephosphorylation	1.76899	1.51389	1.48741	1.27908
	ENSMUSG00000015217	Hmgb3	negative regulation of B cell differentiation	8.57941	7.21386	5.36514	5.08703
	ENSMUSG00000015222	Mtap2	axonogenesis	0.600681	0.410113	0.540096	0.41554
	ENSMUSG00000015224	Cyp2j9	biological_process	0.0547026	0.0512029	0.0480546	0
	ENSMUSG00000015242	Nipsnap3a	biological_process	0	0	0	0
	ENSMUSG00000015243	Abca1	transport	41.0468	37.2763	22.3639	19.3713
	ENSMUSG00000015247	Nipsnap3b	cytoplasm	3.18838	3.34614	4.32866	4.17105
	ENSMUSG00000015289	Lage3		0.987269	1.29375	0.925105	0.587877
	ENSMUSG00000015290	Ubl4	transport	3.79376	5.03603	3.90835	4.90311
	ENSMUSG00000015291	Gdi1	protein transport	9.5485	8.27478	10.3747	7.75327
	ENSMUSG00000015305	Sash1	biological_process	3.08229	3.60637	2.59488	2.74828
	ENSMUSG00000015312	Gadd45b	multicellular organismal development	82.1583	95.8292	67.5327	103.321
	ENSMUSG00000015314	Slamf6	plasma membrane	0	0	0	0
	ENSMUSG00000015316	Slamf1	lymphocyte activation	0	0	0	0
	ENSMUSG00000015335	Zdhhc12	biological_process	2.58164	3.8932	3.02385	1.81481
	ENSMUSG00000015337	Endog	in utero embryonic development	1.73566	2.03077	0.952954	1.93784
	ENSMUSG00000015340	Cybb	innate immune response	0	0	0.0644293	0.109181
	ENSMUSG00000015341	Golga7	membrane	7.90405	9.81567	5.70602	8.91211
	ENSMUSG00000015342	Xk	transport	0.408911	0.340223	0.319304	0.371998
	ENSMUSG00000015354	Pcolce2	positive regulation of peptidase activity	0.246132	0.414694	0.129732	0.183202
	ENSMUSG00000015355	Cd48	signal transduction	0	0	0	0
	ENSMUSG00000015357	Clpx	regulation of transcription, DNA-dependent	4.81892	5.06381	4.19334	5.3464
	ENSMUSG00000015363	Trabd	biological_process	2.38726	2.95277	2.11586	2.11006
	ENSMUSG00000015365	Mov10l1	germ cell development	0	0.0403046	0	0
	ENSMUSG00000015396	Cd83	response to organic cyclic compound	0	0	0	0
	ENSMUSG00000015401	Tmem27	proteolysis	0	0	0	0
	ENSMUSG00000015405	Ace2	proteolysis	0	0	0	0
	ENSMUSG00000015437	Gzmb	proteolysis	0	0	0	0
	ENSMUSG00000015441	Gzmf	proteolysis	0	0	0	0
	ENSMUSG00000015443	Gzmn	biological_process	0	0	0	0
	ENSMUSG00000015451	C4a		0.320129	0.149824	2.17948	1.56867
	ENSMUSG00000015452	Ager	neuron projection development	0.796911	0.783224	0.595053	0.355895
	ENSMUSG00000015461	Atf6b	negative regulation of transcription, DNA-dependent	5.79003	7.01696	5.99656	5.12621
	ENSMUSG00000015467	Egfl8	biological_process	1.36158	1.57792	1.36698	0.723897
	ENSMUSG00000015468	Notch4	multicellular organismal development	0.170232	0.247863	0.199391	0.1971
	ENSMUSG00000015474	Ppt2	protein modification process	1.54067	0.924424	1.0064	0.999733
	ENSMUSG00000015476	Prrt1	biological_process	0.246571	0.230796	0.216605	0
	ENSMUSG00000015478	Rnf5	cellular protein catabolic process	1.96459	1.27924	1.50073	1.78018
	ENSMUSG00000015484	Fam163a	biological_process	0.297045	0.166825	0.417513	0.176878
	ENSMUSG00000015488	5930434B04Rik	biological_process	6.21717	5.34544	4.44836	3.72719
	ENSMUSG00000015501	Hivep2	transcription, DNA-dependent	17.8295	17.7719	14.4179	13.4642
	ENSMUSG00000015519	2310057J18Rik	biological_process	0	0	0	0
	ENSMUSG00000015522	Arnt	positive regulation of transcription from RNA polymerase II promoter	9.98562	10.4378	10.6212	9.5043
	ENSMUSG00000015533	Itga2	cell adhesion	0.656743	0.768408	0.240387	1.22207
	ENSMUSG00000015536	Mocs2	Mo-molybdopterin cofactor biosynthetic process	2.79646	2.73304	1.98696	2.57123
	ENSMUSG00000015542	Nat9	biological_process	3.24531	3.87059	2.57501	3.07788
	ENSMUSG00000015568	Lpl	lipid catabolic process	1.04049	1.1433	1.54989	1.29637
	ENSMUSG00000015575	Atp6v0e	ion transport	6.28745	6.37057	3.92897	4.67989
	ENSMUSG00000015579	Nkx2-5	embryonic heart tube left/right pattern formation	0.30246	0	0	0
	ENSMUSG00000015597	Zfp318	cytoplasm	5.13171	5.64858	3.96603	3.88686
	ENSMUSG00000015599	Ttbk1	biological_process	0	0.0620409	0	0
	ENSMUSG00000015605	Srf	neuron projection development	27.4971	29.7463	38.609	40.7237
	ENSMUSG00000015619	Gata3	post-embryonic development	7.57077	7.01591	5.06247	4.85011
	ENSMUSG00000015627	Gata5	positive regulation of transcription from RNA polymerase II promoter	0.0556128	0.624658	0.439687	0.206969
	ENSMUSG00000015647	Lama5	cell adhesion	31.7236	28.2027	32.1899	19.1428
	ENSMUSG00000015652	Steap1	ion transport	1.81595	2.54966	1.70921	1.54475
	ENSMUSG00000015653	Steap2	oxidation-reduction process	2.39054	2.10933	2.57486	1.91533
	ENSMUSG00000015656	Hspa8	negative regulation of transcription, DNA-dependent	30.6689	39.0679	29.7519	44.1055
	ENSMUSG00000015659	Serac1	GPI anchor metabolic process	6.56704	4.53334	4.0022	4.30754
	ENSMUSG00000015665	Awat1	biological_process	0	0	0	0
	ENSMUSG00000015668	Pdzd11	biological_process	5.00067	5.01508	3.66078	4.82988
	ENSMUSG00000015671	Psma2	ubiquitin-dependent protein catabolic process	2.63573	3.28947	3.08721	4.46861
	ENSMUSG00000015672	Mrpl32	translation	15.9156	18.5514	12.6624	25.9278
	ENSMUSG00000015697	Setdb1	inner cell mass cell proliferation	7.39014	7.04311	6.63366	8.14095
	ENSMUSG00000015702	Anxa9	cell-cell adhesion	3.09104	2.25033	1.43312	0.894729
	ENSMUSG00000015709	Arnt2	positive regulation of transcription from RNA polymerase II promoter	5.70018	6.16466	5.98862	5.93414
	ENSMUSG00000015711	Prune	biological_process	5.49253	6.21456	6.04454	5.25628
	ENSMUSG00000015714	Lass2	regulation of transcription, DNA-dependent	8.83714	8.64353	7.29795	8.22825
	ENSMUSG00000015721	Nlrp5	in utero embryonic development	0	0	0	0
	ENSMUSG00000015733	Capza2	actin cytoskeleton organization	14.1865	15.5608	21.2351	21.7089
	ENSMUSG00000015745	Plekho1	cytoplasm	3.59604	3.53428	2.47456	2.36434
	ENSMUSG00000015747	Vps45	biological_process	2.24162	1.95182	1.51124	1.62968
	ENSMUSG00000015748	Prpf3	mRNA processing	10.1791	10.1665	8.72627	10.3593
	ENSMUSG00000015749	Anp32e	cytoplasm	3.34414	3.35378	6.73578	6.34725
	ENSMUSG00000015750	Aph1a	metanephros development	6.39336	8.26927	6.0759	6.40265
	ENSMUSG00000015755	Tab2	heart development	27.9377	29.1959	28.3864	32.382
	ENSMUSG00000015757	Ppil4	biological_process	8.86043	9.93438	6.71967	9.10966
	ENSMUSG00000015759	Cnih	intracellular signal transduction	9.54821	12.0998	10.0654	9.62171
	ENSMUSG00000015766	Eps8	adult locomotory behavior	14.5149	15.799	8.77233	8.99493
	ENSMUSG00000015776	Med22	regulation of transcription from RNA polymerase II promoter	8.60511	9.57023	5.7711	8.29891
	ENSMUSG00000015787	Abo	carbohydrate metabolic process	0	0	0	0
	ENSMUSG00000015790	Surf1	integral to membrane	5.19075	5.81909	5.62036	5.1215
	ENSMUSG00000015804	Med28	regulation of transcription, DNA-dependent	2.86342	3.00315	2.66696	3.23548
	ENSMUSG00000015806	Qdpr	metabolic process	1.4084	1.97745	1.17538	0.838645
	ENSMUSG00000015812	Gnrh1	anti-apoptosis	11.9518	11.6015	8.94387	9.55498
	ENSMUSG00000015829	Tnr	signal transduction	0.0439037	0	0	0
	ENSMUSG00000015837	Sqstm1	cell differentiation	34.9573	45.6799	40.9934	60.5326
	ENSMUSG00000015839	Nfe2l2	positive regulation of transcription from RNA polymerase II promoter	38.9865	53.7202	33.9385	57.9495
	ENSMUSG00000015843	Rxrg	regulation of transcription, DNA-dependent	0	0	0	0
	ENSMUSG00000015846	Rxra	positive regulation of transcription from RNA polymerase II promoter	7.15141	7.11063	7.4312	6.33784
	ENSMUSG00000015850	Adamtsl4	extracellular matrix organization	18.1241	14.8393	19.3765	10.0799
	ENSMUSG00000015852	Fcrls	membrane	0	0	0	0
	ENSMUSG00000015854	Cd5l	apoptotic process	0	0	0	0
	ENSMUSG00000015869	Prpsap1	nucleotide biosynthetic process	3.00027	2.84527	1.73398	2.3507
	ENSMUSG00000015879	Fam184b	biological_process	0.839251	1.414	0.196602	0.749607
	ENSMUSG00000015880	Ncapg	mitotic chromosome condensation	0.791647	0.700946	1.7104	1.76772
	ENSMUSG00000015882	Lcorl	regulation of transcription from RNA polymerase II promoter	0.968193	0.991977	1.04592	0.915417
	ENSMUSG00000015889	Lta4h	proteolysis	6.36287	6.06028	5.2954	6.56396
	ENSMUSG00000015890	Amdhd1	histidine metabolic process	0	0.178332	0.251051	0
	ENSMUSG00000015932	Dstn	cytokinesis	33.188	31.0647	28.2005	27.9363
	ENSMUSG00000015937	H2afy	chromatin modification	12.9845	14.1027	17.4018	14.809
	ENSMUSG00000015942	Gtf2ird2	biological_process	2.65087	2.3617	2.74957	2.21083
	ENSMUSG00000015943	Bola1	biological_process	6.2573	5.02026	3.73	2.32872
	ENSMUSG00000015944	Gatsl2	biological_process	3.27171	3.31296	1.59382	1.88175
	ENSMUSG00000015947	Fcgr1	cell surface receptor signaling pathway	0	0	0	0
	ENSMUSG00000015950	Ncf1	defense response to Gram-positive bacterium	0.0777435	0.109155	0.273181	0.115732
	ENSMUSG00000015957	Wnt11	kidney development	1.85032	1.89533	0.797389	1.40322
	ENSMUSG00000015961	Adss	purine nucleotide biosynthetic process	8.92626	8.25031	7.48054	7.0888
	ENSMUSG00000015962	1700016C15Rik	biological_process	0.300294	0	0.527599	0.447032
	ENSMUSG00000015966	Il17rb	cytoplasm	0.932508	0.833174	0.81918	0.662537
	ENSMUSG00000015968	Cacna1d	ion transport	0.0740214	0.115476	0.0216752	0.0183653
	ENSMUSG00000015970	Chdh	oxidation-reduction process	0	0	0	0
	ENSMUSG00000015971	Actr8	biological_process	8.8075	11.7045	7.45057	8.49803
	ENSMUSG00000015980	Lrrc27	biological_process	0.459998	0.547996	0.477566	0.560269
	ENSMUSG00000015981	Stk32c	protein phosphorylation	0	0.0712212	0.066842	0.169904
	ENSMUSG00000015994	Fnta	positive regulation of cell proliferation	14.1526	15.4358	14.1624	14.1065
	ENSMUSG00000016018	Skiv2l2	mRNA processing	24.8817	22.9637	30.9805	29.7772
	ENSMUSG00000016024	Lbp	transport	1.0626	1.07418	1.19483	1.07564
	ENSMUSG00000016028	Celsr1	cell adhesion	0.530362	0.687367	0.75262	0.455493
	ENSMUSG00000016087	Fli1	regulation of transcription, DNA-dependent	0.148408	0.0694567	0	0.220927
	ENSMUSG00000016128	Stard13	cell cycle	24.6256	23.3794	19.4916	19.6199
	ENSMUSG00000016150	Odz1	signal transduction	0.033793	0	0.0791631	0.0167686
	ENSMUSG00000016179	Camk1g	protein phosphorylation	0.318985	0	0.280219	0.094971
	ENSMUSG00000016181	Diexf	biological_process	4.90517	5.71974	3.46915	3.99138
	ENSMUSG00000016194	Hsd11b1	metabolic process	0	0	0	0
	ENSMUSG00000016200	Syt14	biological_process	0	0	0	0
	ENSMUSG00000016206	H2-M3	positive regulation of natural killer cell mediated cytotoxicity	2.72646	2.25179	6.48088	7.28183
	ENSMUSG00000016239	Lonrf3	biological_process	0.211003	0.246879	0.509739	0.549689
	ENSMUSG00000016252	Atp5e	ion transport	2.65403	3.94051	1.52753	1.97545
	ENSMUSG00000016253	Th1l	negative regulation of transcription, DNA-dependent	2.98688	2.33746	3.61321	3.13435
	ENSMUSG00000016255	Tubb1	microtubule-based movement	0	0	0	0
	ENSMUSG00000016256	Ctsz	proteolysis	9.59831	8.85946	15.3412	10.8156
	ENSMUSG00000016257	Slmo2	biological_process	11.2802	11.1035	10.1011	11.8087
	ENSMUSG00000016262	Sertad4	biological_process	8.2436	7.92885	6.21536	5.70107
	ENSMUSG00000016283	H2-M2	biological_process	0.091591	0	0	0
	ENSMUSG00000016308	Ube2a	DNA repair	2.89256	1.66616	1.75917	2.81546
	ENSMUSG00000016319	Slc25a5	transmembrane transport	11.1693	11.5362	9.13518	11.1803
	ENSMUSG00000016327	Atp1b4	sodium ion transport	0.103629	0.096999	0.0455174	0.0385666
	ENSMUSG00000016344	Ppdpf	biological_process	0.769181	0.539978	0.506777	0.429389
	ENSMUSG00000016346	Kcnq2	ion transport	0.00771763	0	0	0
	ENSMUSG00000016349	Eef1a2	anti-apoptosis	0	0.0853584	0.08011	0
	ENSMUSG00000016356	Col20a1	biological_process	5.46287	3.76267	2.0373	1.64947
	ENSMUSG00000016382	Pls3	biological_process	10.25	8.87783	9.1213	9.53667
	ENSMUSG00000016386	Mpped2	hydrolase activity	0.056018	0.104868	0.0984202	0
	ENSMUSG00000016409	Nkap	negative regulation of transcription, DNA-dependent	3.3839	2.77758	4.07025	2.55746
	ENSMUSG00000016427	Ndufa1	transport	7.15546	13.9106	11.6047	20.8942
	ENSMUSG00000016458	Wt1	positive regulation of transcription from RNA polymerase II promoter	22.1291	23.2887	16.0214	19.6455
	ENSMUSG00000016477	E2f3	cell cycle	6.67021	8.75883	6.74484	9.21521
	ENSMUSG00000016481	Cr1l	innate immune response	6.77956	6.11919	4.78578	4.32529
	ENSMUSG00000016487	Ppfibp1	biological_process	30.0751	30.2836	21.987	19.7978
	ENSMUSG00000016493	Cd46	proteolysis	0.405318	0.379387	0.101731	0.258589
	ENSMUSG00000016494	Cd34	positive regulation of angiogenesis	19.5377	21.4895	21.8997	19.7206
	ENSMUSG00000016495	5033414D02Rik	chemotaxis	4.96279	3.39981	6.12881	5.24643
	ENSMUSG00000016496	Cd274	negative regulation of T cell proliferation	3.82042	3.4568	17.3959	39.6686
	ENSMUSG00000016498	Pdcd1lg2	positive regulation of T cell proliferation	0.140198	0	0	0.208705
	ENSMUSG00000016503	Gtf3a	intracellular	4.6288	5.99907	4.73652	5.22477
	ENSMUSG00000016510	Mtif3	translation	6.29169	7.38924	5.29242	5.94217
	ENSMUSG00000016520	Lnx2	protein homooligomerization	3.82326	3.7432	3.16559	2.97658
	ENSMUSG00000016524	Il19	apoptotic process	0	0	0	0
	ENSMUSG00000016526	Dyrk3	peptidyl-tyrosine phosphorylation	2.89396	4.27159	4.10672	4.14238
	ENSMUSG00000016528	Mapkapk2	inner ear development	29.1954	26.6611	28.0713	28.8198
	ENSMUSG00000016529	Il10	positive regulation of sequence-specific DNA binding transcription factor activity	0	0.329575	0	0.131038
	ENSMUSG00000016534	Lamp2	plasma membrane	11.0715	9.64776	13.8972	9.9648
	ENSMUSG00000016541	Atxn10	biological_process	12.3345	9.19601	9.38654	10.5686
	ENSMUSG00000016552	Foxred2	oxidation-reduction process	1.50311	1.07693	1.23893	1.35361
	ENSMUSG00000016554	Eif3d	translational initiation	49.6269	55.2676	45.1868	60.0361
	ENSMUSG00000016559	H3f3b	brain development	46.101	45.3451	64.4211	64.4778
	ENSMUSG00000016619	Nup50	neural tube formation	13.6855	17.0404	16.1782	21.8505
	ENSMUSG00000016624	Phf21b	biological_process	0.0401543	0.056378	0.105823	0.0298877
	ENSMUSG00000016626	Nlrp14	multicellular organismal development	0	0	0	0
	ENSMUSG00000016637	Ift27	biological_process	2.05102	1.06656	1.00098	1.357
	ENSMUSG00000016664	Pacsin2	signal transduction	14.2563	16.0691	15.6828	13.1286
	ENSMUSG00000016756	Cmah	transport	0.228816	0.0389414	0.109641	0.030966
	ENSMUSG00000016757	Ttll12	biological_process	2.48335	3.54387	3.79089	3.2423
	ENSMUSG00000016758	Bik	male gonad development	0.733699	1.83136	0.859377	0.910181
	ENSMUSG00000016763	Scube1	calcium ion binding	0.0156261	0.0146264	0.0137271	0
	ENSMUSG00000016831	Tox4	biological_process	16.0759	18.8552	16.7917	22.7457
	ENSMUSG00000016833	Mrps18c	translation	7.18568	7.79358	5.31043	5.34846
	ENSMUSG00000016918	Sulf1	kidney development	39.2385	34.011	24.2696	20.3027
	ENSMUSG00000016921	Srsf6	negative regulation of nuclear mRNA splicing, via spliceosome	50.6343	46.9624	32.4271	42.9838
	ENSMUSG00000016933	Plcg1	intracellular signal transduction	12.2096	11.5021	7.42687	6.90738
	ENSMUSG00000016940	Kctd2	biological_process	1.40489	1.58399	1.3183	0.950631
	ENSMUSG00000016942	Tmprss6	proteolysis	1.08411	1.55595	0.888867	0.806926
	ENSMUSG00000016946	Kctd5	biological_process	19.7679	21.8955	17.2208	24.0324
	ENSMUSG00000016982	Pom121l2	biological_process	0.0940755	0.0440284	0.0413212	0.0350112
	ENSMUSG00000016984	Etaa1	biological_process	4.02287	3.66233	4.35695	6.48084
	ENSMUSG00000016995	Matn4	response to axon injury	0.0807939	0.15125	0.0354875	0.210478
	ENSMUSG00000016998	Svs4	extracellular region	0	0	0	0
	ENSMUSG00000017000	Svs6		0	0	0	0
	ENSMUSG00000017002	Slpi	negative regulation of protein binding	1.3952	0.783562	1.83846	3.53082
	ENSMUSG00000017003	Svs3a	sexual reproduction	0	0	0	0
	ENSMUSG00000017004	Svs5	extracellular region	0	0	0	0
	ENSMUSG00000017007	Rbpjl	regulation of transcription, DNA-dependent	0.220363	0.412531	0.221237	1.7808
	ENSMUSG00000017009	Sdc4	positive regulation of protein kinase activity	363.086	460.176	367.907	514.445
	ENSMUSG00000017049	Ccdc70	biological_process	0	0	0.100545	0
	ENSMUSG00000017057	Il13ra1	integral to membrane	2.05916	2.23719	3.90854	3.25694
	ENSMUSG00000017064	Prl5a1	biological_process	0	0	0	0
	ENSMUSG00000017119	Nbr1	macroautophagy	6.7258	7.06358	6.17873	6.65307
	ENSMUSG00000017132	Cyth1	regulation of ARF protein signal transduction	3.00778	2.92576	2.84948	3.18255
	ENSMUSG00000017144	Rnd3	signal transduction	101.424	110.114	76.5019	112.792
	ENSMUSG00000017146	Brca1	negative regulation of transcription, DNA-dependent	3.21446	3.7716	8.80948	9.46928
	ENSMUSG00000017165	Gast	G-protein coupled receptor signaling pathway	0	0	0.880861	0
	ENSMUSG00000017167	Cntnap1	cell adhesion	2.36202	1.44977	2.07496	1.12403
	ENSMUSG00000017176	Nt5c3l	biological_process	3.98765	3.92493	2.99744	3.27409
	ENSMUSG00000017188	Ccdc56	biological_process	5.87832	8.43677	6.54097	5.25044
	ENSMUSG00000017195	Zpbp2	acrosome assembly	0	0.0640568	0	0
	ENSMUSG00000017204	Gsdma	apoptotic process	0	0.0791898	0	0
	ENSMUSG00000017210	Med24	positive regulation of transcription, DNA-dependent	2.89117	3.33071	3.34299	2.39107
	ENSMUSG00000017211	Gsdma2	biological_process	0	0	0	0
	ENSMUSG00000017221	Psmd3	regulation of protein catabolic process	11.9449	13.3609	13.4838	13.9142
	ENSMUSG00000017264	Exosc10	dosage compensation by inactivation of X chromosome	19.96	23.2784	20.2916	22.0753
	ENSMUSG00000017286	Glod4	biological_process	6.40628	6.11119	4.68528	4.06107
	ENSMUSG00000017288	Vps53	protein transport	2.98898	2.61472	2.62573	2.26635
	ENSMUSG00000017291	Taok1	DNA repair	29.7882	28.9581	22.9631	24.0865
	ENSMUSG00000017299	Dnttip1	positive regulation of catalytic activity	8.81725	11.3481	10.3276	11.5534
	ENSMUSG00000017300	Tnnc2	signal transduction	0	0.809518	1.01299	0.42915
	ENSMUSG00000017307	Acot8	acyl-CoA metabolic process	6.08859	6.3922	5.13181	4.34815
	ENSMUSG00000017309	Cd300lg	plasma membrane	2.97219	3.0828	2.89325	1.67415
	ENSMUSG00000017310	Spint4	biological_process	0	0	0	0
	ENSMUSG00000017311	Pyy	extracellular region	0	0	0	0
	ENSMUSG00000017314	Mpp2	protein binding	10.67	11.9559	11.0306	9.64538
	ENSMUSG00000017316	Ppy	extracellular region	0	0	0	0
	ENSMUSG00000017344	Vtn	extracellular matrix organization	0	0	0	0
	ENSMUSG00000017376	Nlk	regulation of transcription, DNA-dependent	4.65543	4.51824	2.90234	2.7785
	ENSMUSG00000017386	Traf4	regulation of apoptotic process	16.0163	18.4317	15.2257	14.5217
	ENSMUSG00000017390	Aldoc	response to hypoxia	0.748516	0.700628	0.365305	0.464281
	ENSMUSG00000017400	Stac2	biological_process	0.936333	0.539341	1.32872	0.643323
	ENSMUSG00000017404	Rpl19	translation	13.2863	12.9931	16.7235	20.9594
	ENSMUSG00000017405	Nek8	protein phosphorylation	2.06116	2.53365	1.7234	1.90384
	ENSMUSG00000017412	Cacnb4	ion transport	0.340803	0.136714	0.213846	0.0543572
	ENSMUSG00000017417	Plxdc1	spinal cord development	0.5409	0.886016	0.712746	0.956184
	ENSMUSG00000017418	Arl5b	biological_process	7.75724	9.13407	5.27383	10.1252
	ENSMUSG00000017421	Zfp207	biological_process	31.5029	33.6862	27.8329	32.8699
	ENSMUSG00000017428	Psmd11	cellular_component	5.6078	5.00862	4.13657	6.00611
	ENSMUSG00000017446	C1qtnf1	regulation of glucose metabolic process	1.92363	2.70084	1.4327	1.77418
	ENSMUSG00000017453	Pipox	oxidation-reduction process	0.0758888	0	0	0.0564857
	ENSMUSG00000017466	Timp2	negative regulation of cell proliferation	82.5114	88.9441	95.9024	98.3312
	ENSMUSG00000017478	Zc3h18	biological_process	28.9731	27.0653	36.6509	32.3049
	ENSMUSG00000017485	Top2b	neuron migration	14.5479	13.1236	11.4992	11.8211
	ENSMUSG00000017491	Rarb	positive regulation of transcription from RNA polymerase II promoter	1.51989	0.86596	0.812714	0.983726
	ENSMUSG00000017493	Igfbp4	regulation of cell growth	68.3432	78.153	74.3105	66.5141
	ENSMUSG00000017499	Cdc6	cell cycle	0.407509	0.650688	1.30559	1.2668
	ENSMUSG00000017548	Suz12	negative regulation of transcription from RNA polymerase II promoter	4.76194	4.56405	5.76132	5.24234
	ENSMUSG00000017550	Atad5	biological_process	3.99984	4.16238	7.85424	8.12592
	ENSMUSG00000017561	Crlf3	positive regulation of transcription from RNA polymerase II promoter	2.67691	2.95538	4.40168	2.75882
	ENSMUSG00000017588	Krt27	hair follicle morphogenesis	0	0	0	0
	ENSMUSG00000017607	Tns4	apoptotic process	10.9965	10.4693	19.2541	13.8191
	ENSMUSG00000017615	Tnfaip1	potassium ion transport	14.1495	16.4216	12.0461	13.4586
	ENSMUSG00000017631	Abr	intracellular signal transduction	3.60426	3.44638	4.03968	3.44592
	ENSMUSG00000017639	Rab11fip4	transport	0.723209	0.797822	0.363038	0.65365
	ENSMUSG00000017652	Cd40	positive regulation of transcription from RNA polymerase II promoter	0.125091	0.0780587	0	0.062072
	ENSMUSG00000017664	Slc35c2	biological_process	1.31583	1.29822	0.999713	0.82058
	ENSMUSG00000017667	Zfp334	biological_process	6.88646	8.84007	7.25946	10.0004
	ENSMUSG00000017670	Elmo2	cell chemotaxis	2.72684	3.17967	2.72025	3.01007
	ENSMUSG00000017677	Wsb1	biological_process	27.376	32.312	22.6706	36.5784
	ENSMUSG00000017679	Ttpal	biological_process	5.12757	6.6551	3.83461	4.99416
	ENSMUSG00000017686	Rhot1	signal transduction	1.57056	1.45567	1.21737	1.44406
	ENSMUSG00000017688	Hnf4g	regulation of transcription, DNA-dependent	0	0	0.0329911	0
	ENSMUSG00000017692	Rhbdl3	biological_process	3.16758	3.77724	2.43956	2.55149
	ENSMUSG00000017697	Ada	cell adhesion	1.61957	1.01063	1.51759	1.76803
	ENSMUSG00000017707	Serinc3	induction of apoptosis	21.5119	20.4777	16.7417	19.7815
	ENSMUSG00000017713	Tha1	biological_process	0.979073	0.865522	0.238913	0.242915
	ENSMUSG00000017715	Pgs1	biological_process	10.4391	7.54576	8.68091	6.63634
	ENSMUSG00000017716	Birc5	anti-apoptosis	4.00095	4.32456	7.44784	8.57946
	ENSMUSG00000017718	Afmid	proteolysis	9.25413	8.04336	7.34556	5.51044
	ENSMUSG00000017720	Trp53tg5	biological_process	1.72846	3.92914	2.16914	1.28653
	ENSMUSG00000017721	Pigt	neuron differentiation	4.68109	4.25818	5.06785	4.07312
	ENSMUSG00000017723	Wfdc2	biological_process	0.135902	0.127208	0.119386	0
	ENSMUSG00000017724	Etv4	stem cell differentiation	0.568231	0.602795	0.865235	0.225572
	ENSMUSG00000017733	Spinlw1	biological_process	0	0	0	0
	ENSMUSG00000017734	Dbndd2	negative regulation of protein kinase activity	4.00004	4.463	3.93558	5.09716
	ENSMUSG00000017737	Mmp9	proteolysis	0	0	0	0.0435244
	ENSMUSG00000017740	Slc12a5	chloride transport	0.626382	0.549664	0.361107	0.524509
	ENSMUSG00000017747	Ghdc	nucleus	1.26828	0.74977	2.4042	1.34148
	ENSMUSG00000017754	Pltp	transport	3.69649	2.64906	3.65316	2.49344
	ENSMUSG00000017756	Slc12a7	transport	16.3181	12.7403	16.1435	15.0689
	ENSMUSG00000017760	Ctsa	proteolysis	5.4191	5.36678	5.37683	4.06957
	ENSMUSG00000017764	Zswim1	biological_process	1.94566	2.48896	2.27894	2.75158
	ENSMUSG00000017765	Slc12a4	transport	29.7383	31.8418	28.1009	26.3714
	ENSMUSG00000017767	1700020C07Rik	cell differentiation	3.10669	1.8816	0.802687	1.2242
	ENSMUSG00000017774	Myo1c	transport	36.4426	35.4327	32.2295	35.3189
	ENSMUSG00000017776	Crk	regulation of actin cytoskeleton organization	8.73689	8.35101	7.91875	9.94383
	ENSMUSG00000017778	Cox7c	integral to membrane	7.33394	10.4197	6.55769	6.04368
	ENSMUSG00000017781	Pitpna	transport	12.9288	12.4499	13.8089	11.3886
	ENSMUSG00000017801	Mlx	nucleocytoplasmic transport	4.82271	5.18792	3.79397	4.87549
	ENSMUSG00000017802	Fam134c	biological_process	5.19277	6.64799	4.50283	7.48083
	ENSMUSG00000017817	Jph2	multicellular organismal development	12.9343	11.3582	8.79666	7.55688
	ENSMUSG00000017830	Dhx58	innate immune response	6.31351	5.99524	24.114	36.3003
	ENSMUSG00000017831	Rab5a	nervous system development	43.4442	49.274	39.024	43.3338
	ENSMUSG00000017832	Hspb9	biological_process	0.669452	0.939933	0.88214	0.747432
	ENSMUSG00000017837	Nkiras2	signal transduction	1.47738	1.63759	1.33198	1.50478
	ENSMUSG00000017843	Ppp2r5c	signal transduction	9.95291	9.36321	9.14076	8.2313
	ENSMUSG00000017858	Ift52	smoothened signaling pathway	4.647	4.49001	3.88472	4.18411
	ENSMUSG00000017861	Mybl2	regulation of transcription, DNA-dependent	0.826913	0.657908	2.14293	1.90802
	ENSMUSG00000017868	Sgk2	protein phosphorylation	0	0	0.0330503	0
	ENSMUSG00000017897	Eya2	regulation of transcription, DNA-dependent	0.116507	0.0545267	0.0511741	0
	ENSMUSG00000017914	BC034902	biological_process	0	0	0	0
	ENSMUSG00000017922	Prl3c1	biological_process	0	0	0	0
	ENSMUSG00000017929	B4galt5	carbohydrate metabolic process	16.5925	21.8261	42.9518	55.4296
	ENSMUSG00000017943	Gdap1l1	biological_process	0	0	0	0
	ENSMUSG00000017950	Hnf4a	positive regulation of transcription from RNA polymerase II promoter	0	0	0	0
	ENSMUSG00000017969	Ptgis	oxidation-reduction process	19.0594	18.1844	20.5572	16.5416
	ENSMUSG00000017978	Cadps2	protein transport	0.0126523	0	0.0111147	0
	ENSMUSG00000017999	Ddx27	biological_process	9.21406	10.3128	10.5053	11.7611
	ENSMUSG00000018001	Cyth3	regulation of ARF protein signal transduction	31.4981	32.7784	34.7217	33.3677
	ENSMUSG00000018008	Cyth4	regulation of ARF protein signal transduction	0.495792	0.232037	0.290359	0.24602
	ENSMUSG00000018012	Rac3	neuron projection development	1.69995	1.59119	0.497784	1.05442
	ENSMUSG00000018040	Rrp7a	biological_process	5.50188	6.64922	5.75093	6.24643
	ENSMUSG00000018042	Cyb5r3	oxidation-reduction process	35.5904	40.2313	64.8186	35.0354
	ENSMUSG00000018068	Ints2	snRNA processing	4.56796	2.9855	3.52002	2.01616
	ENSMUSG00000018076	Med13l	regulation of transcription from RNA polymerase II promoter	40.5823	44.6103	39.1501	33.54
	ENSMUSG00000018102	Hist1h2bc	nucleosome assembly	12.534	20.8245	40.4646	83.731
	ENSMUSG00000018126	Baiap2l2	signal transduction	0.604464	0.34818	0.285925	0.207653
	ENSMUSG00000018143	Mafk	regulation of transcription, DNA-dependent	12.5266	17.015	18.4036	24.8903
	ENSMUSG00000018160	Med1	positive regulation of transcription from RNA polymerase II promoter	18.2685	19.0458	18.1433	19.4577
	ENSMUSG00000018166	Erbb3	axonogenesis	1.61009	1.86591	2.12162	1.11282
	ENSMUSG00000018167	Stard3	transport	2.76096	3.19002	3.48654	4.07797
	ENSMUSG00000018168	Ikzf3	regulation of apoptotic process	0	0	0.0213037	0
	ENSMUSG00000018169	Mfng	pattern specification process	0	0	0.0643373	0
	ENSMUSG00000018171	Vmp1	embryo implantation	56.6767	64.7758	51.8478	87.9751
	ENSMUSG00000018189	Uchl5	regulation of transcription, DNA-dependent	2.36731	2.68236	4.15923	3.52409
	ENSMUSG00000018196	Glrx2	transport	2.65646	2.94136	1.96366	1.61557
	ENSMUSG00000018199	Trove2	cytoplasm	2.67285	2.86708	2.05666	2.41059
	ENSMUSG00000018209	Stk4	negative regulation of cell proliferation	11.8223	11.1341	11.9833	11.9133
	ENSMUSG00000018211	Wfdc15b	biological_process	0	0	0	0
	ENSMUSG00000018217	Pmp22	cell cycle	8.04093	8.53322	8.2335	8.00547
	ENSMUSG00000018238	Gdf9	positive regulation of cell proliferation	0.44283	0.4145	1.78946	1.97765
	ENSMUSG00000018239	Zcchc10	biological_process	21.373	20.6815	21.9471	24.7225
	ENSMUSG00000018259	Prl8a2	response to hypoxia	0	0	0	0
	ENSMUSG00000018263	Tbx5	positive regulation of transcription from RNA polymerase II promoter	2.10671	2.41013	2.26194	2.91835
	ENSMUSG00000018286	Psmb6	proteolysis involved in cellular protein catabolic process	9.64963	11.2556	10.6287	10.3317
	ENSMUSG00000018287	Spag7	biological_process	20.5996	18.2757	20.2991	18.266
	ENSMUSG00000018293	Pfn1	regulation of transcription from RNA polymerase II promoter	77.8697	88.9055	100.954	88.2256
	ENSMUSG00000018322	Tomm34	protein targeting to mitochondrion	17.3157	16.6546	16.8882	15.0704
	ENSMUSG00000018326	Ywhab	negative regulation of transcription, DNA-dependent	24.439	26.5204	25.7745	26.0364
	ENSMUSG00000018334	Ksr1	intracellular signal transduction	2.7691	2.41654	2.90811	2.26256
	ENSMUSG00000018339	Gpx3	oxidation-reduction process	2.13903	2.00218	1.02495	0.651324
	ENSMUSG00000018340	Anxa6	calcium ion transport	14.7886	13.3456	10.4597	11.0075
	ENSMUSG00000018341	Il12rb2	peptidyl-tyrosine phosphorylation	1.43087	1.24366	1.16719	1.1411
	ENSMUSG00000018347	Zkscan6	viral reproduction	7.17392	6.65657	7.7817	6.82554
	ENSMUSG00000018362	Kpna2	NLS-bearing substrate import into nucleus	6.73439	8.60484	11.9728	20.4083
	ENSMUSG00000018363	Smurf2	protein modification process	15.3251	14.9379	12.9059	12.2645
	ENSMUSG00000018372	Ccdc45	biological_process	5.36521	4.25775	4.74733	4.91946
	ENSMUSG00000018377	Vezf1	angiogenesis	37.6998	36.7274	38.5628	36.3161
	ENSMUSG00000018378	Cuedc1	biological_process	14.2647	13.5119	11.8182	9.02805
	ENSMUSG00000018379	Srsf1	mRNA processing	20.5204	23.0566	22.2974	27.1852
	ENSMUSG00000018381	Abi3	regulation of cell migration	0.183016	0.244724	0.252645	0.175144
	ENSMUSG00000018387	Shroom1	cell morphogenesis	2.55388	3.05567	1.07298	1.3389
	ENSMUSG00000018395	Kif3a	kidney development	4.06196	2.80019	3.95407	3.37069
	ENSMUSG00000018398	Sept8	biological_process	2.55974	2.22066	2.68741	2.50938
	ENSMUSG00000018401	Mtmr4	dephosphorylation	6.35956	5.84485	4.0888	4.5449
	ENSMUSG00000018405	Mrm1	biological_process	4.2535	4.18382	4.05323	3.48794
	ENSMUSG00000018411	Mapt	adult walking behavior	0.826469	0.657555	0.417466	0.59978
	ENSMUSG00000018412	1700081L11Rik	chromatin modification	15.7926	15.133	14.8139	14.6902
	ENSMUSG00000018415	4933439F18Rik	biological_process	4.3662	4.74231	4.30598	3.95502
	ENSMUSG00000018417	Myo1b	actin filament bundle assembly	1.98063	2.12617	1.69126	1.40206
	ENSMUSG00000018425	Dhx40	biological_process	6.00087	5.44359	6.31289	6.03816
	ENSMUSG00000018427	Ypel2	biological_process	11.5622	11.9805	6.39519	6.09151
	ENSMUSG00000018428	Akap1	negative regulation of protein dephosphorylation	5.26565	6.26905	3.65188	4.71008
	ENSMUSG00000018433	Nol11	biological_process	3.91235	3.5042	2.78506	3.58985
	ENSMUSG00000018442	Derl2	positive regulation of cell proliferation	4.34328	3.76743	3.17621	2.69118
	ENSMUSG00000018446	C1qbp	cytoplasm	11.827	13.6534	12.8139	12.4221
	ENSMUSG00000018449	Rpain	nucleus	2.10104	2.8356	2.87586	3.0186
	ENSMUSG00000018451	6330403K07Rik		0.465598	0.43581	0.681689	0.693109
	ENSMUSG00000018459	Slc13a3	ion transport	0	0	0	0.0224657
	ENSMUSG00000018470	Kcnab3	transmembrane transport	1.05035	1.19382	2.43856	0.837639
	ENSMUSG00000018474	Chd3	regulation of transcription, DNA-dependent	15.5636	14.1302	21.5742	14.4514
	ENSMUSG00000018476	Kdm6b	negative regulation of transcription from RNA polymerase II promoter	21.413	28.0009	23.0466	27.0359
	ENSMUSG00000018479	1700125H20Rik	biological_process	0.231785	0.650868	0	0.345045
	ENSMUSG00000018481	Appbp2	protein transport	22.6237	26.1865	15.1094	22.1514
	ENSMUSG00000018486	Wnt9b	kidney development	0	0	0	0
	ENSMUSG00000018500	Adora2b	G-protein coupled receptor signaling pathway	0.750004	1.17003	1.42752	1.11649
	ENSMUSG00000018501	Ncor1	negative regulation of transcription, DNA-dependent	21.6555	19.3441	23.0409	16.8878
	ENSMUSG00000018507	Trpv2	ion transport	0.370583	0.423957	0.397889	0.214537
	ENSMUSG00000018509	Cenpv	cell cycle	0.722462	0.75138	0.423108	0.418246
	ENSMUSG00000018537	Pcgf2	negative regulation of transcription from RNA polymerase II promoter	7.39564	7.00743	7.015	4.79554
	ENSMUSG00000018541	Cwc25	biological_process	7.05076	8.2919	7.64971	9.2177
	ENSMUSG00000018543	1700001P01Rik	biological_process	0	0.345948	0	1.65058
	ENSMUSG00000018547	Pip4k2b	phosphatidylinositol metabolic process	6.01558	7.08904	5.4746	7.08674
	ENSMUSG00000018548	Trim37	biological_process	3.85264	2.53855	3.54029	3.24492
	ENSMUSG00000018554	Ybx2	regulation of transcription, DNA-dependent	0.0572273	0.0535661	0	0.0425956
	ENSMUSG00000018559	Ctdnep1	protein dephosphorylation	3.02805	4.62747	3.20292	4.59968
	ENSMUSG00000018565	Rai12	regulation of transcription, DNA-dependent	2.38278	2.65925	2.21397	2.52391
	ENSMUSG00000018566	Slc2a4	transmembrane transport	0.191232	0.119332	0	0.0474461
	ENSMUSG00000018567	Gabarap	microtubule cytoskeleton organization	10.0453	10.5699	5.90328	10.4677
	ENSMUSG00000018569	Cldn7	calcium-independent cell-cell adhesion	1.12845	0.858204	1.17718	1.25989
	ENSMUSG00000018570	2810408A11Rik	biological_process	0.689919	0.64578	0.363644	0.184868
	ENSMUSG00000018572	Phf23	biological_process	7.36511	10.0302	9.99662	11.5287
	ENSMUSG00000018574	Acadvl	lipid metabolic process	8.54698	9.06686	9.51047	9.86065
	ENSMUSG00000018581	Dnahc11	nucleotide binding	0.196668	0.168745	0.287945	0.243974
	ENSMUSG00000018583	G3bp1	biological_process	10.7541	13.1332	11.0709	13.6744
	ENSMUSG00000018585	Atox1	ion transport	4.95031	2.72565	3.58128	2.38417
	ENSMUSG00000018589	Glra2	transport	0	0	0	0
	ENSMUSG00000018593	Sparc	inner ear development	106.162	112.157	111.628	86.975
	ENSMUSG00000018595	Glra4	transport	1.24383	0.485104	0.455277	0.462904
	ENSMUSG00000018599	Smcr7	mitochondrion organization	2.81415	3.70029	2.82531	4.08952
	ENSMUSG00000018604	Tbx3	anti-apoptosis	1.33635	1.4319	0.834118	0.641304
	ENSMUSG00000018620	Mmp20	proteolysis	0	0	0	0
	ENSMUSG00000018623	Mmp7	defense response to Gram-positive bacterium	0	0	0	0
	ENSMUSG00000018634	Crhr1	G-protein coupled receptor signaling pathway	0	0	0	0
	ENSMUSG00000018648	Dusp14	protein dephosphorylation	2.74434	3.1396	0.937541	2.57225
	ENSMUSG00000018651	Tada2a	regulation of transcription, DNA-dependent	6.74082	6.30957	5.09259	3.84663
	ENSMUSG00000018654	Ikzf1	negative regulation of transcription, DNA-dependent	0	0	0	0.0360233
	ENSMUSG00000018656	Fam115e	biological_process	1.13077	0.240552	0.81274	0.497344
	ENSMUSG00000018659	Pnpo	oxidation-reduction process	2.38236	2.91132	1.8603	1.77325
	ENSMUSG00000018661	Cog1	protein transport	7.17315	9.06794	7.13848	6.77735
	ENSMUSG00000018666	Cbx1	negative regulation of transcription, DNA-dependent	10.1938	12.0885	8.95498	11.4383
	ENSMUSG00000018669	Cdk5rap3	biological_process	4.7957	5.90642	2.81914	2.3618
	ENSMUSG00000018672	Copz2	biological_process	8.03095	9.03577	2.56543	2.35482
	ENSMUSG00000018677	Slc25a39	transport	2.1239	1.71381	2.47699	2.26227
	ENSMUSG00000018678	Sp2	biological_process	9.23983	10.6898	10.5195	9.95849
	ENSMUSG00000018697	Aatf	cell adhesion	9.80605	8.77713	10.8756	8.25684
	ENSMUSG00000018698	Lhx1	kidney development	0	0	0	0
	ENSMUSG00000018707	Dync1h1	transport	34.6325	34.6187	52.5352	44.4641
	ENSMUSG00000018727	Cpsf4l	biological_process	1.78179	1.6678	1.08887	1.32623
[truncated: 35,481 more rows]
