# Supplementary material for: Reversible Silencing of Cytomegalovirus Genomes by Type I Interferon Governs Virus Latency
Source: PLoS Pathog. 2014 Feb 20;10(2):e1003962. doi: 10.1371/journal.ppat.1003962 (PMC3930589; doi:10.1371/journal.ppat.1003962)
Supplement: Table S3 — List of shRNA sequences. The sense and antisense sequences that were used for the shRNA-expressing plasmids (described in detail in Material and Methods). (XLSX) [file ppat.1003962.s008.xlsx]

## Sheet: Tabelle1
Table S3: List of shRNA sequences
Gene	Sense Sequence	Antisense Sequence
Daxx	GATCCGCAACTGGGCTCTGGACTGTTATTCAAGAGATAACAGTCCAGAGCCCAGTTGCTTTTTCCAAA	AGCTTTTGGAAAAAGCAACTGGGCTCTGGACTGTTATCTCTTGAATAACAGTCCAGAGCCCAGTTGCG
SP100	GATCCTCCCGTCTCTAACCTTCTATATTCAAGAGATATAGAAGGTTAGAGACGGGATTTTTTCCAAA	AGCTTTTGGAAAAAATCCCGTCTCTAACCTTCTATATCTCTTGAATATAGAAGGTTAGAGACGGGAG
PML	GATCCGCACAGATGTGCTCAGCTATATTCAAGAGATATAGCTGAGCACATCTGTGCTTTTTTCCAAA	AGCTTTTGGAAAAAAGCACAGATGTGCTCAGCTATATCTCTTGAATATAGCTGAGCACATCTGTGCG
non coding (NC)	GATCCGGAATCTCATTCGATGCATTTCAAGAGAATGCATCGAATGAGATTCCTTTTTTCCAAA	AGCTTTTGGAAAAAAGGAATCTCATTCGATGCATTCTCTTGAAATGCATCGAATGAGATTCCG
