# Supplementary material for: Reversible Silencing of Cytomegalovirus Genomes by Type I Interferon Governs Virus Latency
Source: PLoS Pathog. 2014 Feb 20;10(2):e1003962. doi: 10.1371/journal.ppat.1003962 (PMC3930589; doi:10.1371/journal.ppat.1003962)
Supplement: Table S4 — Primer and construct sequences. The sequences of the primers and constructs that were used to generate the recombinant MCMV IE1/3flox (Generation is described in detail in Material and Methods). (XLSX) [file ppat.1003962.s009.xlsx]

## Sheet: Tabelle1
Table S4: Primer and construct sequences that were used for the generation of MCMV IE1/3flox
Primer name	sequence
P9	GTGTACTAGTGCTCTTCTTAGTTATGTATCTACATATTTTACAAAACAGGGTTCATCTTTAATACCACCTGTTGACAATTAATCATCGGCA
P11	GTGTAAGCTTGCTCTTCCATCATGAGGATGAGTCTGGGGAGTATGAGTCTGACTGCGAGTGATCTGTGCCAGTGTTACAACCAATTAACC
P43	GCTCTTCACCGAGCGGGTCCGATGCGCTTCAGTAGCCGGGGAAGGTCGCTCTTTCTTCCTGTTGACAATTAATCATCGGCA
P45	GCTCTTCGTCGCAGTCTTCGGTCTGACCACCGTAGAACGCAGAGCTCCTCGCTGCAGGCCAGTGTTACAACCAATTAACC
P18	GGATTTATTTAATAGGGTTCGACATGAG
P47	TGGCACGCATTCTATTGGCT
Construct name	sequence
C1	TTAATTAAAAGCTTAGTTAGTTAGTTAGTTATGTATCTACATATTTTACAAAACAGGGTTCATCTTTAATACCAATAACTTCGTATAATGTATGCTATACGAAGTTATACAGATCACTCGCAGTCAGACTCATACTCCCCAGACTCATCCTCATGATGGCTTATATCAAAGCTTGGCGCGCC
C2	TCCCAATAGAACCGAGCGGGTCCGATGCGCTTCAGTAGCCGGGGAAGGTCGCTCTTTCTTATAACTTCGTATAATGTATGCTATACGAAGTTATCTGCAGCGAGGAGCTCTGCGTTCTACGGTGGTCAGACCGAAGACTGCGACGGTACCGACG
